# Supplementary material for: Neutrophil-mediated hypoxia drives pathogenic CD8+ T cell responses in cutaneous leishmaniasis
Source: J Clin Invest. 2024 Jun 4;134(14):e177992. doi: 10.1172/JCI177992 (PMC11245163; doi:10.1172/JCI177992)
Supplement: Supplemental table 1 [file jci-134-177992-s143.txt]

geneSymbol	logFC_EARvsDLN	P.Value	adj.P.Val
Il1b	10.722652027135824	3.775012302495998e-4	0.038275800103710886
Krt14	10.247873948258672	0.005809762534477052	0.1457113703483951
Hba-a2	10.219504161210601	0.002697045574477648	0.10296401590769926
Acod1	10.021201731776657	5.610933445765455e-4	0.04759804350279122
Serpinb5	9.644411828616532	6.822612965498676e-4	0.05212747402844916
Tnfaip2	9.615775639045996	8.046272609030281e-4	0.05695082643581739
Thbs1	9.53172849273248	0.011196671925014088	0.18767520335836557
Hba-a1	9.462956857728397	0.0010400541798523029	0.06451131759653773
Clec4e	9.351296610932526	0.0012062034632402126	0.0696192458205166
Pla2g7	9.307754201700513	5.972105886804901e-4	0.04864510122038911
Nqo1	9.30734513658258	0.004200387912259009	0.12580164950559528
Dcn	9.105991546003306	0.005188230775031054	0.1376014217276627
Il1rn	8.967477583548083	6.378188215183245e-4	0.05074838444039248
Krt2	8.96310862578375	0.016415378047617772	0.22572612221140195
Krt5	8.765536791395089	0.002271691680509978	0.09427520474116409
Cd14	8.689418533525313	0.01850051774408762	0.23636818739040846
Cxcl2	8.665844632646962	0.008571489179962815	0.17057369379447215
Clec7a	8.644419951380533	9.963686951814778e-4	0.06247340019732994
Mgst1	8.510315214410541	0.00738692250997999	0.16089972565058877
Septin8	8.46758550212507	0.0013824525685422076	0.07249706946941567
C5ar1	8.414875476353208	0.005348395711119441	0.14023736663451133
Hspb1	8.363923755930017	0.0021858045789354924	0.09275533444845872
Serping1	8.215147721098916	0.0039551611483296095	0.12232039445776632
Ltb4r1	8.198061192409302	0.0012924602084332674	0.07041788792755148
Tgfbi	8.137933257073572	0.010975334985905978	0.18665295538758706
Gata2	8.128709076865928	0.0015397911669526793	0.07757454451149808
Capn5	7.995940491686106	0.0016057154525046448	0.07883037947040888
D630039A03Rik	7.971382356546559	0.0021947002729343994	0.09275533444845872
P2ry2	7.853260935970718	0.0030898025037590904	0.10868003501789215
Dapk1	7.840533318967315	0.006190788791686011	0.15133679225286947
Hpse	7.8227025098613625	0.003243166048976694	0.11048648180203162
Gm4202	7.744515075306049	0.016790565418898357	0.2266268473046447
Ptgs2	7.6999611270150545	0.002493695735932355	0.09910554048303882
Clu	7.657017732287807	0.0026174520959489815	0.10115496416817119
Cavin1	7.614451083174589	0.002028704830358925	0.0897697024783537
Tgm2	7.577251277373194	0.005699180420378885	0.14356210591683666
Ccr3	7.524819831653586	0.019196915974966894	0.23886106325302772
Lilrb4b	7.522801252313866	3.183873271593746e-4	0.036732345934377054
Ccrl2	7.500327733403471	0.010181368803447275	0.18138402169731602
Slc41a2	7.464661592524328	0.010427381107548822	0.1819980269860677
Dhrs3	7.394891936077624	0.003719381044327093	0.11985267325527604
Tmem205	7.338606997818534	0.004441578802603917	0.1264708239572702
Bcam	7.31464220921537	0.0034693748092437	0.11501775050070277
Atf3	7.311993985256107	0.01323707910772587	0.20416601826983072
Ier5l	7.285414540257316	0.006043659829712798	0.15027091261938913
Cxcl1	7.282390327739142	0.0030458316896895547	0.10856410861489484
Eepd1	7.27344090666792	0.01205522398912197	0.19506468325736348
Bgn	7.265429282650663	0.004295323529255757	0.1259742891313612
Il10	7.256758545734649	0.0031660721109549326	0.10969061244470588
Spp1	7.235767428620111	0.01800469511042437	0.2328701429248497
Morf4l1-ps1	7.188834914139293	0.015248345038188118	0.21853435615599542
Pon3	7.185258937877126	0.016251173660870824	0.22561408932760044
Srxn1	7.1784089317712	0.0033866669133044256	0.11292478664391085
Myo16	7.101541633971613	0.0038424338999059732	0.12061122889001454
Gfpt2	7.0017810157182305	0.008678769832755704	0.17109708167983295
Sirpa	6.972375083629068	0.014696619981954422	0.2153138958554733
Cd209a	6.971331080958889	0.016489645052686172	0.22582100357810642
Ltk	6.952098459204256	0.0037944968196095587	0.11992575171430234
Vdr	6.9448629485813695	0.01289081301650138	0.20103845423270666
Sparc	6.937305349376899	0.008029526416800898	0.16500274393908115
C3	6.855531010050742	0.010388741885490691	0.1819980269860677
Cdkn1a	6.84581782620041	6.662013405558972e-4	0.05158365681874756
Muc1	6.792204343839854	0.010941483217189237	0.18665295538758706
Galnt3	6.790878911100437	0.008019085809242241	0.16500274393908115
Prdm1	6.77375887627882	0.002059469686899217	0.0897697024783537
Col8a2	6.762756574471783	0.004952982174405533	0.1328896635956201
Pilrb1	6.691346960267115	0.005532439253741046	0.14183944815646765
Cyp27a1	6.652109421593487	0.011224398918026544	0.18767520335836557
Igsf6	6.596214229557999	0.026454948940324744	0.26946613645490886
Gm8752	6.571946378104613	0.018553048447512932	0.23677712382627952
Xylb	6.567564309128652	0.015666445669888614	0.22041924840671337
Aif1	6.5591177213468	0.02105752797900906	0.24416150783299248
Ccr1	6.541249345420464	0.011015179399988114	0.18667190281373808
Alox5ap	6.4917253509256945	0.00878003988472632	0.17109708167983295
Gm15801	6.481657550731377	0.019619269561845273	0.2402162409561103
Gm8783	6.481657550731377	0.019619269561845273	0.2402162409561103
Anxa1	6.47419620977052	0.016825452965877064	0.2266268473046447
Esm1	6.391925319609673	0.01042053206857345	0.1819980269860677
Mt2	6.3889277490037415	0.012408193272283666	0.1993778910617502
Sh3bp4	6.36290538350727	0.03451994932889316	0.29520513224738676
Hbb-bt	6.30733945497919	0.009506364751977244	0.1776369012005689
AA467197	6.271041553128206	0.010067327786302581	0.18138402169731602
Tifab	6.227965060696988	0.04303451810173449	0.31599990645489173
Moap1	6.195246816360416	0.022516130434437086	0.25209058829060277
Rasd1	6.194499517216033	0.17023827315446982	0.5192698331987314
Renbp	6.175658286603432	0.03984614011022141	0.31043787503714404
Kdr	6.1321934788275385	0.04557278294307659	0.3215738206815135
Fads2	6.114053863773076	0.0637150037764722	0.36252583641919994
Trem2	6.105537870643277	0.018900430276389043	0.23874338135831025
Gm9531	6.08630868648724	0.038141564690736166	0.30558279988682163
Smarce1-ps1	6.08010941874204	0.026506828754096348	0.26946613645490886
Gm45140	6.073564454823688	0.011699216571104022	0.1916865876872187
Ell2	6.06428312998497	0.028162016152181536	0.2751102289142408
Pgam1-ps2	6.063938803948945	0.03660347065348318	0.3011092189034064
Metrnl	6.061384463921108	0.006602640596182325	0.15307829816789234
Mt1	6.0489100849233655	0.012543984296954766	0.19961371977098916
Fcgr4	6.013486903517021	0.022651777578189352	0.2529850512290131
Stk32c	5.973019812639188	0.017574041164618075	0.22961688891981735
Srl	5.905321326833022	0.0579508976199523	0.3493100866464941
Sowahc	5.861891487792244	0.017320032244083627	0.22868258722119256
B4galnt4	5.830061305742327	0.024682852448300582	0.26038525152695263
Nhsl2	5.826001512235818	0.16893953530924571	0.5184931958547494
Gm9923	5.810307523828996	0.03655741820958155	0.30104420691216444
Sgtb	5.7570162150628	0.023967869777193153	0.2582777718373503
C1qtnf12	5.7156786759170695	0.024110701245456032	0.2582777718373503
Dab2	5.701024484000836	0.02972828270566089	0.28156873806487354
Clcn2	5.642322017226396	0.023518899535149913	0.25658776398131444
Zxda	5.624183068787374	0.024013174178744223	0.2582777718373503
Tafa3	5.6088986657660325	0.020260191798112018	0.24165228720475887
Asb2	5.601770660487235	0.06481852536526728	0.3653206287929109
Apod	5.593576080182973	0.025658620564256815	0.26592771709487356
Cyp3a13	5.588041309587993	0.016947746042745734	0.22682847574844262
Clec10a	5.5521311080708315	0.020166916200267452	0.24090443222436966
Rnase4	5.533310200088561	0.03887183774225297	0.3069423998878482
Slc9b2	5.5317313485655495	0.02953151028367323	0.2810592911513103
Ms4a4a	5.5209815710435945	0.024882492918664827	0.26144746885485987
Mfap4	5.510399125724585	0.019978642764605516	0.24090443222436966
Dnajb6-ps	5.500389979387198	0.04805351894642921	0.3264339588834902
Mafb	5.488080874560277	0.02682122722904793	0.27119763237644695
F12	5.479294268129789	0.025921490973412543	0.26663465890465887
Gcnt2	5.423174509618973	0.07120603693937516	0.38067842825281334
Adam9	5.4056584134484655	0.03407308340062027	0.29520513224738676
Cfb	5.401608461543869	0.0360272800283072	0.29988941535828295
Ccl6	5.396995093972839	0.009890269626860631	0.1805443681726125
Spats2	5.385156924049844	0.019377458023617882	0.2396117183477808
Azin2	5.385019041530164	0.019658170135384342	0.2402162409561103
Tnfrsf21	5.367478474340634	0.05440897604774801	0.3415214127654346
Lmna	5.3571629738512705	5.195602282043732e-6	0.004281547394852752
Emp1	5.305118683823816	0.010133163520166515	0.18138402169731602
Ptges3-ps	5.301284110241397	0.07280015084739656	0.3833038774477696
Il12rb2	5.290240987164765	3.3148519879178833e-4	0.037155280286093266
Sms-ps	5.274143138944786	0.0555776946511003	0.34473110924179795
Hspa1a	5.234182848155484	8.541018195455591e-6	0.005431614747223626
Patl2	5.192648420257439	0.03054876038674909	0.2830851795838749
Plat	5.18751417061718	0.03084450870381095	0.28422771319158696
Irag1	5.179171017429864	0.11992078321460371	0.46057727974383766
Tmem159	5.108818114864245	0.027262948397904746	0.27248224993227976
Mcam	5.1080429254512385	0.04135366583358343	0.31367340086919926
Vmn2r-ps54	5.105011671699654	0.022194225728096685	0.25074307512425814
Cxcl9	5.092828084849123	0.04997241457338918	0.33020145872462253
Klri2	5.062925151682363	0.03811371069242486	0.3055718417362791
Emid1	5.059912383497559	0.0483362580065326	0.3264339588834902
Mycl	5.047404080019287	0.03762641352193522	0.30400195618692327
Farp2	5.007848024098191	0.04931990127714756	0.3283345072328052
Tarm1	5.0026922255905175	0.04023534622297486	0.31099600657395704
Ramp3	4.996048397379928	9.67549958680727e-4	0.06111757552700572
Gabarapl1	4.9505302083280185	0.013900698891672919	0.20909043430668903
Spo11	4.944719087918244	0.03861106233230643	0.3069423998878482
Tox2	4.92456425616351	0.08457849292620544	0.40479155767981545
Gzmb	4.924189771524955	1.978470522082885e-7	0.002076891965281726
Rab7b	4.899571471629658	0.025447465201116806	0.26540789467522585
Scamp1	4.842720256041163	0.11684104388245228	0.4576063463616124
Pycr1	4.8257541480951485	0.04449045767977357	0.3192079665743456
F10	4.805773874303206	0.03040213443019598	0.282852470178425
Vcl	4.796118953346456	0.0587739779107927	0.35224695228925473
Myadm	4.790911216418898	0.005324429035058686	0.13992696532453774
Tifa	4.77146680854109	0.048383641301098054	0.3264339588834902
Lefty1	4.762758881771168	0.0385608218871603	0.3069423998878482
Ccl8	4.755730130588956	0.015023007446419457	0.21729776256136124
Gpx7	4.746951609603735	0.05747116620058498	0.34878739845141976
Phlpp1	4.740499346631184	0.02689085840905683	0.2714259260413724
Slc16a3	4.717768235227771	4.766556731392775e-4	0.04264829791634644
Gm21188	4.700889913412898	0.07439031342801584	0.3859669849251529
Hspa1b	4.696645381730055	2.557568669411036e-5	0.009518280560966168
Prss2	4.696623667712834	0.036831307844999675	0.3017917603748304
Adh1	4.681874323747321	0.07240409293314595	0.38311624711050696
Nid2	4.676784243677037	0.13816497760403593	0.483825541140841
Gm8818	4.66273055635541	0.04089238823987148	0.31280272084114713
Zc3h12c	4.65149018255992	0.10928016911943135	0.4469214147929385
Ccr8	4.594997661448202	0.03265236100775872	0.2903374432143651
Ms4a7	4.5685539812837455	0.04942128864727974	0.32845478302964787
Egfl7	4.537594518611525	0.05880934622890407	0.3522759228675318
Fam114a1	4.534008291088089	0.0637225227675539	0.36252583641919994
Smim3	4.529832810306986	0.004332770960778513	0.1259742891313612
Rab11fip5	4.529077168654115	0.06972244249739414	0.37693899676309095
Chrne	4.525493176987329	0.04316840098784689	0.3165002924024077
Ifitm2	4.504324574547111	5.433846845058791e-4	0.04643725263069872
Ly6a2	4.49804700500357	0.035246765964866825	0.2955246649249045
Cela1	4.471742800226986	0.02752543549765336	0.2725744863477033
Eif4a-ps4	4.468232581916902	0.08436534081913404	0.4047080819253012
Gm6863	4.459118279646983	0.046917221057880674	0.32407883308198987
Cd244a	4.417573724947037	0.0343681250279573	0.29520513224738676
Selenom	4.411620729930878	0.060553416949886356	0.35843524429535145
Chdh	4.371706071639477	0.11739842197376552	0.4576063463616124
Tnfrsf23	4.356058222342028	0.01527397226382062	0.21863004715595347
Tsc22d1	4.330100577521894	0.0064784931648319615	0.15307829816789234
Gm49339	4.323930132767716	8.765344206488602e-6	0.005431614747223626
Il1r2	4.322182192869894	0.10310935566534056	0.4376908774810723
Ccl9	4.319081558629223	0.053823049396453874	0.3404366890827239
1810055G02Rik	4.317560496898183	0.03208446794664395	0.288094874389508
C1qb	4.309841607812626	0.022648085588815422	0.2529850512290131
Apbb1	4.293618798567376	0.04678910329825051	0.32407883308198987
Fggy	4.2787757729847264	0.07719167819970772	0.39162726094548284
Zfp112	4.2691541421226855	0.05668430169761921	0.3472270131769343
Bhlhe40	4.267393119653959	1.3939632746235873e-5	0.006700897624721802
Gstm1	4.263813584509677	0.045991803281530366	0.3223398214863453
Itgam	4.257778187662813	0.07557188472551432	0.3880267233245955
Il12a	4.254373162698627	0.09476696813202976	0.4256056577213675
Cd209d	4.25017768495313	0.04968833705796173	0.32916492229351224
Csf1	4.229103148904189	0.008653788244488342	0.17095677222031164
Plbd1	4.223601201843102	0.039507679559051954	0.30880765519836206
Wfdc17	4.212942126730361	0.029573868940132916	0.2810592911513103
Slamf9	4.204591699522341	0.03945361370957801	0.30865920856955353
D630033A02Rik	4.199100474726363	0.06104705335681377	0.35843524429535145
Hs3st1	4.169750379484158	0.11978048388488768	0.46057727974383766
Tubg2	4.160469285087851	0.08892123772431806	0.4140294022901921
Fam43a	4.144059136318647	0.13594246044335026	0.48208792440205717
Uhrf1bp1	4.138819643569377	0.12533417089427631	0.46818728449720365
Entpd1	4.131654514863177	0.020161129780365782	0.24090443222436966
Fcgr3	4.12924202083167	0.0393908394371474	0.30865920856955353
Gm29721	4.096638457927098	0.05978757214573412	0.35612665782614367
Ccl1	4.080273543409785	0.07258440079945772	0.3833038774477696
Pros1	4.030216120308949	0.04868989444834925	0.3265902978201194
Lilrb4a	4.022874542258016	1.7766463246122881e-6	0.00230391664437886
Snai1	3.996957264591002	0.09894502595778713	0.43174732298716345
Cnih2	3.986623495962423	0.061747443074829045	0.35942494992648977
Slc35f5	3.9833453977034856	0.36272286974546164	0.678605761066758
Ppfia4	3.9784087047200787	0.016726109897203245	0.2266268473046447
Pbx4	3.973801679227717	0.07362881984874911	0.3842905306061375
Cmklr1	3.9426983832021163	0.06615382318698114	0.36810864287412803
Fam151b	3.941630601634081	0.09300648016625138	0.4221147764272392
Garin1a	3.9296784197669945	0.07747934258970327	0.3917086658446129
Gm21970	3.9155656679798057	0.0494436011388085	0.32845478302964787
Crip2	3.908439726099207	0.06131790367225754	0.35855278999839596
Spag4	3.9003776459637676	0.049011994624479305	0.32779790259861896
Slco4a1	3.8794105864706045	0.05598810026739227	0.34578946080562345
Dtx4	3.863250123469936	0.009282245332397097	0.175268845171629
Tppp3	3.8608880478115992	0.03084029608283648	0.28422771319158696
Mxd1	3.844341353842526	1.4459730490044221e-6	0.00230391664437886
Tnfaip3	3.843706273184595	2.268955630738589e-6	0.0026176941111831103
Ccdc136	3.841950063368363	0.10579367572417589	0.4420262698157174
Numbl	3.8240269604870085	0.06017118710060963	0.3571470077038145
Dntt	3.8058717299123663	0.05323903484053561	0.3387006698446533
Kifc3	3.802296439229896	0.06949703770920426	0.37693899676309095
Tmem176a	3.798012563453578	0.05855502840729706	0.3514824988215329
Mocos	3.7912730760727706	0.03887185317261306	0.3069423998878482
Lamc1	3.773189086296527	0.12484746826544708	0.4675556549941278
Trgv4	3.7704189666663543	0.07216952391506994	0.38301989933285846
Tspoap1	3.749829423621166	0.05303449539148929	0.3382970860887029
Rgs1	3.748860875033631	1.080120637227213e-6	0.002076891965281726
Acat3	3.7167351275991862	0.0955946321933993	0.42656736029731773
Fbxo44	3.702522437833557	0.05489595906450841	0.343042176706164
Tmem107	3.7009430164680484	0.05251364341892924	0.33773134212446465
Fcer1g	3.6915329887326056	6.453736284193457e-5	0.014599363825635276
Bmp7	3.673708823697374	0.012982061407830437	0.20158013790328366
Arg1	3.672639709799116	0.015422774042150441	0.21912874892153897
Dusp3	3.6725204584760713	0.05575528741582306	0.34546119812908194
Atp6v0a1	3.663469133150568	0.10169059251992141	0.43532629532554107
Lyz2	3.6597372481759485	1.2430385131691562e-4	0.02108961077416552
Rasl11b	3.645188343629668	0.07735691327368581	0.3917086658446129
Havcr2	3.638577333834383	0.001184108043711833	0.06945739782793321
Mmp14	3.627174650598592	0.01908155781559657	0.23874338135831025
Ifi205	3.6042642786971593	0.3093721058792777	0.6383063344059021
Phlda3	3.5907978745325195	0.07525218883627002	0.38760145756153475
Nfil3	3.5840737988449534	3.609076458406708e-4	0.038275800103710886
Aplp1	3.5828520733896077	0.1708842277869759	0.5194351845565028
Slc2a6	3.5552148334561906	0.10304910811608921	0.4376908774810723
Gm21811	3.532778187005367	0.07477251584039843	0.3868387960765366
Fosl2	3.5243098116606646	3.6378399807570563e-6	0.003558323758774639
Gnb4	3.515565035005025	0.09905069288955988	0.43174732298716345
Syngr3	3.5081944060022776	0.34441495611307016	0.6646897538769639
C1qa	3.481027990188734	0.08576638623038096	0.4075316301235194
P2ry14	3.4805951823673675	0.019553946558301557	0.2402162409561103
Rilpl1	3.480515546640357	0.12279818272645496	0.46526194880627614
Arhgef10l	3.479346571077259	0.23471677700221358	0.5788167716298603
Ckb	3.475807320771983	0.004734591663651969	0.13005472386560182
Gm48493	3.473776862145208	0.08729365144862601	0.4102041961693954
Gadd45a	3.463693655197794	0.019625983386135602	0.2402162409561103
Cd59a	3.4631666594836616	0.05673130136382174	0.3472270131769343
Zfp607b	3.459485625759472	0.06590174139113535	0.3678843316598916
Prkcg	3.455293502168584	0.1690742512738138	0.5185890110010285
Znf41-ps	3.4497071620969866	0.07789599658761512	0.392917554637426
Ptafr	3.4479061144328114	0.04863475184355616	0.32658545371467274
Pou5f2	3.4371008561879846	0.18045307283077172	0.529719165689198
P2ry12	3.435000651389839	0.2620988103605098	0.6052509958224983
2210408I21Rik	3.429482296776961	0.07856683669687231	0.3934138867065173
Crem	3.4175357743952506	1.3019783758357057e-5	0.006530836748702842
Sh3bgr	3.415986735651322	0.14127794509590666	0.4853852449587478
Fasl	3.410774513975085	1.8576906362246894e-4	0.02404331377043366
Fbxl2	3.404909256583139	0.007938231180765587	0.16485410926434865
Hk3	3.4043799367580165	0.07642977727230209	0.3896466373798273
Gm18860	3.3957885700603816	0.13318886506999691	0.47834030818904544
Ppp1r3b	3.3942919799673605	0.009585605282569718	0.17767771267225044
Per2	3.3887491457088865	0.09358528535551502	0.42354913943093203
Tspan2	3.385483339002672	0.12843768894387447	0.47241645838811797
Cd300c	3.3830447883356363	0.03122544750110083	0.2856843678193499
Arrdc4	3.381817351678919	0.034101872387289255	0.29520513224738676
Dyrk3	3.380099612369748	0.35933327983244745	0.6760645873168536
Zdhhc1	3.376716065709153	0.08741750552201616	0.41030746997864137
Gm8935	3.374558913124521	0.23797734893032688	0.582547140803985
C1qc	3.368602866941573	0.015509286225657233	0.21959015093614098
Hlx	3.3599527712932837	0.04002355609136336	0.31097391188299034
Trgc4	3.346576144560297	8.118685016076662e-4	0.057112968921022224
Pgm3	3.3403564969375665	0.06347720360719536	0.36239487562517014
Gm18537	3.330864443921352	0.10868326739749426	0.4461759939953753
Tjp2	3.326471239380876	0.04164212663221009	0.3144144076935915
Klk1b27	3.3146766996860766	0.09429425319747525	0.42495031216377815
Ankrd29	3.3110099534128787	0.0736259214716359	0.3842905306061375
Arnt2	3.3108448354634104	0.4002773560540438	0.7045787402429523
Tgfb3	3.3019391914190166	0.11189364043815586	0.4499914197405199
Misp3	3.296717664872234	0.11120438041312013	0.44906018089820326
Il2ra	3.2815708627158164	1.7222805323384595e-4	0.02404331377043366
Stx11	3.280321915794851	3.764371199809752e-4	0.038275800103710886
Adam8	3.269921052515445	0.0013455340054801491	0.07189215636875863
Atp1a3	3.267343236955811	0.003775344809028226	0.11992575171430234
Lat2	3.2656822207582765	0.009995298543973057	0.18122369120881893
Hdc	3.2653571141218123	0.07805903053037881	0.392917554637426
Sarm1	3.2628723969751476	0.13680973862414256	0.482830821201203
Slc15a3	3.254938998469524	0.15896373608799097	0.5041855186753658
Ptpn13	3.2387536962449164	0.008428193285198681	0.16988694643568314
Fgl2	3.2381225237036118	1.655437069364407e-4	0.02357873761636687
Armcx4	3.23689432221356	0.1255410746066364	0.46847516608681505
Ppp1r2-ps4	3.2314910722074783	0.15049197672382666	0.49660381815805466
Tg	3.2309501122062216	0.04424661183506408	0.31899533703544763
Nsa2-ps1	3.2233804283294174	0.1316595636241601	0.4763816519815456
Mastl	3.2167700931146515	0.05780469471408295	0.3492879913735013
Ttc39c	3.2150463010500783	1.0091343572601201e-4	0.01877803722533872
Serpine2	3.2112086100783	0.00811805691674733	0.16635528001512243
Perp	3.2079371896589945	0.021703079689064115	0.24790933700270565
Med12l	3.2074561252726186	0.025716328187509456	0.26592771709487356
Tincr	3.2038175296916687	0.14509408490639505	0.48988892524585304
Fbxo17	3.2004900791308324	0.003124939585184026	0.10891972203706378
Il18bp	3.198740892721985	0.008833899386447134	0.17109708167983295
Cables1	3.1973309529372425	0.017777814788747775	0.23149283207424726
Asns	3.197167019719287	0.17618077849187683	0.5245252281038598
Lancl3	3.195746249988973	0.3637693707354809	0.678765523237141
Gm28036	3.1901635549098595	0.4649198359303255	0.7472527371312573
Crat	3.186997261904795	0.1515251178885501	0.4979052364227293
Gcat	3.1798437136985216	0.09929054163298395	0.4324329855869143
Niban2	3.1591611469888394	0.07742157566183683	0.3917086658446129
Ifng	3.1555343686125616	5.639360044327985e-5	0.01337819009542865
Nfxl1	3.1545341087497194	0.06907317171816038	0.37554061362507835
Plk2	3.14096491910307	0.10660141407045887	0.4425550608603397
Flt3	3.135177848865851	0.07034247008598979	0.37887071773205616
Peli2	3.1334406189918234	0.16819398318001583	0.5171785671502779
Ccdc40	3.126913951660555	0.15097372261653347	0.4972263310953316
Itga1	3.1255848654739458	0.04720496801263703	0.3244648127026321
Lgals3	3.1235200770978375	4.8602456106201276e-5	0.01304015200226149
Bambi	3.1226699715972845	0.001286525529824966	0.07041788792755148
Myl6b	3.1166667709833025	0.08640846495033477	0.4084016101014239
Pdcd1	3.1129308332164283	2.170406808307624e-5	0.008942851195516091
Ptprf	3.1121420833587403	0.1283489863934857	0.47241645838811797
Tmem176b	3.110464715548403	0.016008636321334205	0.22365917832395754
Msh5	3.108531929236613	0.03600233959027631	0.29988941535828295
Rora	3.0892713438166166	7.58776775433065e-6	0.005431614747223626
Cd302	3.0884409722574815	0.2272544250545821	0.5700602233248224
Rps6-ps4	3.087996879958651	0.1859366141223065	0.5345503905130949
Fam83h	3.06851146466197	0.2321448639343483	0.575721258643718
Fancb	3.059092800995651	0.16029291155281733	0.5057613073374297
6330403K07Rik	3.0534388580265626	0.012911919223518057	0.20103845423270666
Nr4a1	3.0501202138900663	5.4895131124444157e-5	0.01337819009542865
Nsmf	3.0498170411539824	0.014681494419983255	0.2153138958554733
H2bc8	3.0399817156234885	0.08522407805884324	0.4064594157480509
Gm11427	3.0398104534730743	0.18884320343536026	0.5381991573311056
Stac2	3.037366230666769	0.17421689900458953	0.5221603818242515
Zbtb7b	3.036932911778839	0.06276850905603897	0.36093509829710163
S100a1	3.018938797246594	0.02804402979362442	0.2751102289142408
Nek6	2.9968428156146674	0.0036638461911892095	0.11974445752903659
Ccr2	2.993628720584007	8.868371822253958e-6	0.005431614747223626
Nebl	2.991694244563488	0.20402469094604644	0.5523085705698642
Prr5l	2.9897500309938274	0.031339403100798545	0.2858345191559111
Rhoc	2.988361736025347	0.006090370883591825	0.1507824224978517
Trgc2	2.9883143377923242	1.61547712770007e-4	0.023335913914891697
Palm	2.9786536304281555	0.03457216816485539	0.29520513224738676
Cdh5	2.9773520082546145	0.1487086225955133	0.49429341136502536
Sv2a	2.9687231162489516	0.11808764890615518	0.4586598234635397
Ccl3	2.9671473590798696	5.681991112732979e-5	0.01337819009542865
Dst	2.966640916355999	0.019849983260284032	0.24090443222436966
Gapt	2.9651924954834836	0.4671032619476335	0.7489326933027182
Sh3d19	2.959767617453014	0.09039196045520062	0.4176419894960551
Lpcat2	2.957472759470944	0.13453516743241248	0.4790531563789329
Ccr6	2.9562706260912686	0.17931536761365174	0.5288770852581965
Specc1	2.9543404446414874	0.2094796121106251	0.5547254531585747
Bspry	2.9452670037416353	0.015116335466760616	0.21729776256136124
2610318N02Rik	2.9442357711020652	0.071323120148353	0.38075953910589866
Acot11	2.9420206042732957	0.07138622545601618	0.38075953910589866
Chrnb1	2.938623083713895	0.16191236469875622	0.5082946806883131
Dsn1	2.93827541461139	0.06621260255386867	0.3681420701995098
Tnfsf4	2.9192521952165027	0.15435253405174001	0.5004961173004285
Grk5	2.9136105714467884	0.10249748204559493	0.4371752206789841
Fam185a	2.912244508063033	0.02343441264652468	0.25658776398131444
Jup	2.9113115239825302	0.14613243314047336	0.49152474668852514
Hmox1	2.9094954456334765	0.002782224420433294	0.10387871565870198
Slc22a15	2.9063698424023903	0.053706025860647925	0.3402190076549639
Ncoa4-ps	2.8956076510688513	0.16954668387731034	0.518986492940443
Trav15d-1-dv6d-1	2.8939775689429776	0.16752283148651473	0.5156645962806617
Galc	2.8896814182785624	0.028310677111440474	0.2756289298183027
Lgmn	2.887802263604208	0.03888459881045126	0.3069423998878482
Krt83	2.88669329959021	0.4347680792266799	0.7283951896485006
Cxcl16	2.8818158008450276	0.010319498173835633	0.18176496249090338
Cfap45	2.8815956257707542	0.06701914131073729	0.3697751474423606
Nfkbiz	2.8788998904535914	4.543512982198276e-6	0.004032193021201654
Gm14117	2.871117780377972	0.14415988613463393	0.4887934610849859
Siah1b	2.8708960743123306	0.07839499072517303	0.3933154330633504
Ston2	2.8700140247710064	0.19907284750329762	0.5483219150149505
Styk1	2.8668298938154297	0.04945486563289099	0.32845478302964787
Klrb1c	2.865380750345359	0.019697023831540292	0.2402162409561103
Ss18l1	2.8626974734356008	0.21798886137862436	0.5620811438653205
Vps37b	2.859624275846577	9.761491716762305e-7	0.002076891965281726
Prodh	2.859544083695157	0.07976516850730933	0.39545187298501633
Ahr	2.8594115723394644	0.009180218484095146	0.17419766554441726
Dgat1	2.857981553387888	8.945192008082595e-6	0.005431614747223626
Rgs2	2.855689065630278	1.860677964661884e-5	0.008256400645501597
Gm4366	2.8552058740953274	0.1461755984373746	0.49152663339317715
Rsph9	2.849621989998579	0.09974443642383421	0.4329989314994445
Hyal1	2.8490517586217954	0.1416861635739319	0.485689409678618
Lrp11	2.8458317201398913	0.19754681095799506	0.5465745261069355
Map3k8	2.844950245562	4.322569177446246e-5	0.012467370150049336
Gm5913	2.843143379684402	0.2156942850199072	0.5604021881089266
Hsd3b7	2.8399931449291516	0.16519427777644552	0.5125998877640806
Ier3	2.8360620431268213	5.336366388600451e-4	0.046289969191942414
Rragd	2.8299167823916243	0.09149094384196915	0.4196711566747849
Acvrl1	2.829188054662359	0.149785514363164	0.4955154316421915
Gpnmb	2.818339911084066	0.026876805602550843	0.2714259260413724
Serp2	2.8152750492563574	0.019627483704813528	0.2402162409561103
Myof	2.8035899468488403	0.16324969410464585	0.5103457272298019
Pih1d2	2.799553338803965	0.2348005172579693	0.5788167716298603
C8g	2.7974201073103657	0.14767653451895377	0.4926660443291519
Plod2	2.7914272991743494	0.10987520749310223	0.44818563915952525
Kank3	2.7909650255605634	0.13808110588979214	0.483825541140841
Gna13	2.790894739653429	1.0178534170880797e-6	0.002076891965281726
Gstt1	2.788956475135747	0.16840922132476793	0.5176995913129951
Phf21b	2.788410804621506	0.21788238905953333	0.5620811438653205
Gzma	2.787109944278786	4.1665482394229497e-5	0.012325504368775018
Tigit	2.7726751503882756	5.071713372727452e-4	0.044784761626967776
Rnd3	2.766875219873941	0.19074490424318516	0.540162175117706
Paqr5	2.7659305805617516	0.16462160130313538	0.5120623926218045
Ggt7	2.765780522373768	0.03796875399120495	0.3052467209907178
Kbtbd4	2.765402303931716	0.17941832216574294	0.5289928910877015
Ttc30a1	2.7636750763290134	0.19390364012436923	0.543153451042326
Pfkfb4	2.7607891594230423	0.1684531737703895	0.5176995913129951
Srd5a1	2.759042775360756	0.31429838101783925	0.6426755951556478
Il20rb	2.757485544416786	0.08078898642303882	0.3979373543078204
Gm26965	2.7529256361952017	0.1960389874279741	0.5445139367411296
Mboat4	2.752646660029365	0.09609920150608833	0.4268918110429897
Gzmk	2.7524069171878587	1.0850566949329832e-4	0.019559842327252854
Dock6	2.747804886986117	0.2553983325544469	0.5987473725697461
Pfkfb1	2.7425789645198124	0.1375979042183028	0.483825541140841
Trim36	2.7417433970793392	0.05003955989956018	0.33045586866698673
Rab11b-ps2	2.738949844700236	0.5466522615432164	0.7966056765724502
Trgv2	2.735247766156139	0.006885369483711362	0.1566795024330927
Tubb4a	2.7350129855623724	0.0998908339227339	0.433008218032539
Amigo1	2.734787122677055	0.32079566585730923	0.6474401366182282
Ppp1r15a	2.7342897302516906	0.002487544255435176	0.09910554048303882
Ccl4	2.733697453049526	3.70112551835795e-6	0.003558323758774639
Nxt2	2.7307951316033376	0.16133356988396072	0.507582600423031
Or1o4	2.724951371472755	0.1854207073155421	0.5341320100622745
Cish	2.7235391428243134	4.669555725252398e-4	0.04264829791634644
Pi4k2b	2.718415771012555	0.24050539757008638	0.5853820193599338
Socs3	2.716613084503398	3.4402847346766765e-4	0.03750254949014703
Cemip2	2.714769538441112	0.03137349061752302	0.2858345191559111
Ctxn1	2.7123870273622432	0.10253144621526343	0.4371752206789841
Spock2	2.682322076394443	0.047766512787626954	0.325891341236459
H1f2	2.668273339357235	2.78895674392288e-5	0.009678897386830481
Klra7	2.652887488767107	7.376912834103045e-5	0.01576063766056423
Cfap46	2.652479585968334	0.09474389763405698	0.4256056577213675
Atp6v1g2	2.6451434828398153	0.24706943714346322	0.5911323302206833
Lpar2	2.6417563358760208	0.08693714880068937	0.4095524237295031
BC028528	2.636566191151619	0.052282836898500974	0.33735295822036115
Zfand4	2.6327215140597895	0.024078302185655324	0.2582777718373503
Rbm44	2.6295151861366595	0.46483436757673624	0.7472194647809399
Cd40lg	2.6265463835136647	0.07279321645607557	0.3833038774477696
Adssl1	2.6241295021182096	0.055944149578599243	0.34570308178269926
Niban1	2.6228357852271285	1.8109644045820303e-4	0.02404331377043366
Gm14410	2.622450419364331	0.18316896966645718	0.532396922033728
Rgs16	2.6121126100943624	0.002262131592549995	0.09421737250270502
Klrk1	2.6115053637321415	2.852409735219176e-5	0.009678897386830481
E130308A19Rik	2.609048518603764	0.0421843712285526	0.3151131540134557
Klrc1	2.6079181219180096	3.03614540582961e-5	0.009730002651960059
Syne3	2.6056614453874074	0.03358618223774541	0.2943444197054791
Fbxo27	2.6019175341064567	0.47520322184195574	0.7530243587230238
Paqr8	2.586545836736395	0.13213289722904198	0.4767315398087434
Mcub	2.583638173767871	0.18024580202039914	0.529719165689198
Dusp4	2.5833769363737926	0.004877820777451324	0.1317125651780185
Lzts1	2.581774107833297	0.014934878859680967	0.2170071755719639
Pfn2	2.5807064364639594	0.07880905711217923	0.39392087514425933
Ric1	2.5800698877197723	0.003124208570348841	0.10891972203706378
Lifr	2.5759399126394324	0.20280704403702796	0.5518360535507527
Dennd4a	2.575324954351819	1.04029827120725e-5	0.006000960577459022
Egln3	2.574472788809497	0.00785246789812774	0.1639234200848246
Sh2b2	2.572362865759387	0.1260395540983802	0.4690704308493588
Gem	2.563165083452943	8.713133548395858e-5	0.016753903624640503
Neurl1b	2.5573434197095155	0.12118580623667945	0.4625318373122819
P2ry10	2.5540220478131443	3.407707648324319e-5	0.010345979773346756
Frmd4b	2.5453375303141113	0.0026373636509364946	0.10115496416817119
Epas1	2.543517580416429	0.05389704605431504	0.34071792894719594
Shpk	2.5433962212451435	0.0819397097722878	0.3993687995177488
Laptm4b	2.5433433149805706	0.20015756839679533	0.5500301229294515
Cd93	2.5387862629930855	0.024178380339495317	0.2582833092377384
Bst1	2.535546629028189	0.14907441508099423	0.4943580128742254
Kmo	2.5244252064380914	0.04820947994052135	0.3264339588834902
Serpina3f	2.5207188781926746	0.03212202470442184	0.288094874389508
Kcnq5	2.5202216490578166	0.03446856021737291	0.29520513224738676
Tex2	2.5165921093757797	0.0012292184519518954	0.0696192458205166
Fam78b	2.5125048415610665	0.2752910439537818	0.6170648482795377
Anxa2	2.50784839546923	9.466030247372744e-7	0.002076891965281726
Chn2	2.503893438671038	0.04828605188344489	0.3264339588834902
Susd4	2.4954749005682952	0.19606551018244364	0.5445139367411296
Kcnj8	2.493832748621258	0.001017481434515839	0.06345234221626614
Icos	2.4896606061210758	1.7972826384163769e-6	0.00230391664437886
Carns1	2.4872091161229406	0.011310633046710535	0.1882983744010093
Sult2b1	2.485961772111692	0.002704410186358512	0.10296401590769926
Atcay	2.4848757068462155	0.13819215277512503	0.483825541140841
Zfp933	2.4842085170021533	0.04690922008140435	0.32407883308198987
Csf2rb2	2.481827791908958	0.009968394903199982	0.18122369120881893
Arl5b	2.477699347552032	0.0015941541794575644	0.07859725114701675
Zfp69	2.47741825133933	0.1829037289960001	0.532396922033728
Aldoc	2.4767830526355867	0.034110310987902744	0.29520513224738676
Spata7	2.4698547025763853	0.05125638561791821	0.3341825902594978
Gm20517	2.4678727200033403	0.03221850227950665	0.2883668431331794
Plaur	2.466500129711372	0.004418652256779462	0.1264708239572702
H2bc4	2.4655652875380465	0.004825417191868526	0.13160954643637632
Cd63	2.4589435329540157	0.052057427646190375	0.3368404614436895
Rhob	2.4552586680035846	2.6502224119374386e-4	0.032811798688978086
S100a4	2.453464494076235	0.009976267376249218	0.18122369120881893
Klra9	2.4521718707391713	0.002083723548661888	0.0897697024783537
Gm45234	2.451578763838411	0.3617345616263835	0.6777627797453202
Anxa4	2.4514125486018976	0.0016455105894924793	0.07976578013014593
Ablim2	2.4494852274076413	0.29549048816530843	0.6300122673164416
Lzts2	2.4490574507420972	0.18646975315318373	0.5351496373453435
Gm42674	2.4473478317783575	0.12241090585033954	0.4648632721512071
Nr2f6	2.4457167090088427	0.1471578912268266	0.4923059720427866
Gm28053	2.4454701529558087	0.18375605129912176	0.5329121936673702
Klf6	2.4283407615933186	1.8235066885649118e-4	0.02404331377043366
Ldhb	2.426359457086262	0.0440287574262052	0.3184938545775112
Serpinb1a	2.4193250658898706	0.0020096898036806015	0.0897697024783537
Evi5	2.419298125633264	0.34722964414768476	0.6661104763105818
Nabp1	2.414263083186075	1.276917649049792e-5	0.006530836748702842
Dusp16	2.412532285354549	0.15942387874414535	0.505002595015701
Itga3	2.4113677871694468	0.2789352173311964	0.6190988076856508
Dclk2	2.405915731674611	0.10010486284492438	0.43320345362429064
Aldh3b1	2.4047440334141887	0.08079316286570272	0.3979373543078204
Zdhhc2	2.4037351288016042	0.03475064240432864	0.29520513224738676
Rph3al	2.4036876135910172	0.21813714872116857	0.5620811438653205
Mlf1	2.3956358753374216	0.21348912164492295	0.5580360068091753
H1f0	2.3935320245126253	4.764257543966751e-4	0.04264829791634644
Rbpj-ps3	2.393146103900974	0.5169641372100813	0.7799316822132623
Socs2	2.393079181605794	0.12266892399061934	0.46507767863285415
Ctla4	2.3930032750076444	1.4873856818095423e-4	0.023074591618513766
B930094E09Rik	2.392398447185268	0.19180917896172875	0.5409726412648087
Arl6	2.3911238895287763	0.2216164536092865	0.564835658833358
Rwdd2a	2.3901416239687916	0.09158371165357178	0.4196937921609364
Pdp1	2.389664614953855	0.08648046576040379	0.4084016101014239
Gk5	2.387080844271995	0.18361361067322254	0.5329121936673702
Hbb-bs	2.37583079680177	0.05791695653094461	0.3492879913735013
H1f4	2.370576094876875	0.006507036496671133	0.15307829816789234
Sdc1	2.359960004802076	0.1625881723822523	0.5095842827422017
Atp2b4	2.3586750040455366	2.7614363180790527e-4	0.03318613625174795
Plcd3	2.358372273913977	0.47810499107202065	0.7550092468132986
Cysltr2	2.3524774652923672	0.001406456336284643	0.07322717095668296
Pde1b	2.3437468938432002	0.060578006626935695	0.35843524429535145
Tceal8	2.340886925566088	0.13169265886887846	0.4763816519815456
Gm4951	2.338340860414028	0.23461672626604185	0.5788167716298603
Atp2a1	2.336114248733857	0.0872821165966923	0.4102041961693954
Cd274	2.333399536878173	1.4660670923583168e-5	0.0067656064178151605
Dusp5	2.3306365932911968	6.88585457516044e-5	0.01527732773723577
Trib1	2.328085827401043	0.022105609212034718	0.250031777920828
Cox6b2	2.3227323429422055	0.23415890472985823	0.5785292392566694
Dusp1	2.3184671846933878	0.0033780305123492504	0.11292478664391085
Gstt3	2.314308688042058	0.22366652883698243	0.5663135048136667
Gtse1	2.312009778587143	0.2668046958784265	0.609409181617384
Rapsn	2.305069526622617	0.4683081504662059	0.7489434025766281
Gm7609	2.303421670855608	0.29700698210737286	0.631054199653955
Cox6a2	2.301938021895789	0.006903200318333953	0.15677602770200552
Ttll5	2.3000558955951522	0.14049866335758066	0.48525449332103865
Klrb1f	2.297729434850459	0.002940267843468955	0.10700905397508306
Gpr137b	2.29727438785787	0.038883851308525876	0.3069423998878482
Enkd1	2.296898256926891	0.02471369077073876	0.26038525152695263
Grb7	2.2954498352729873	0.3637487986897485	0.678765523237141
Tmem163	2.2953514555292776	0.07259887258465719	0.3833038774477696
Synpo	2.292774189625696	0.13500225487924417	0.47997565933492753
Dtx3	2.2857752768654342	0.004312254878061538	0.1259742891313612
Pcyt1a	2.2847429034412565	0.01760040644654809	0.22970123209708745
Ifitm1	2.2839260501565897	0.0073068369686213434	0.1602642169334305
Sema6c	2.2825148808845848	0.518575081023921	0.7805650956780534
Trim13	2.2785570453816457	0.003099467636472269	0.10868862651057923
Ophn1	2.2785245819631905	0.14098752375939338	0.48525449332103865
Rgs18	2.2748384741608727	0.20761574317571682	0.554074214438641
Map4k5	2.2745236521970207	0.1433665302929313	0.48834356657500694
Cabcoco1	2.2731124197929153	0.29330571006247025	0.6290886739153596
Lin54	2.2721380952415386	0.0044019075326945985	0.1264708239572702
Gnb5	2.271203858565277	0.40139046775294795	0.7047625036223443
Chst2	2.256414351596498	0.009792042111202945	0.17972075675959034
Atp7a	2.2557733066974506	0.29876509752087543	0.6311140050695766
Gm45799	2.251124167744911	0.029786560357532986	0.28156873806487354
Pde4d	2.249981877902698	1.8524781823356834e-4	0.02404331377043366
Tnfsf9	2.239013187617667	0.005498819433076001	0.14183944815646765
Penk	2.2373701499680094	0.20655611308144037	0.5527700210756541
Rbpms	2.2373098424458298	0.03152766645847139	0.2858345191559111
Txnrd3	2.2365069992245403	0.31919573478841445	0.6459500424932358
Tyrobp	2.233707770341161	4.313408816276126e-4	0.04078999796178497
Ccr5	2.2329430136463966	5.3584427112031175e-5	0.01337819009542865
Mxra8	2.2325875161495676	0.2904038003328742	0.6277829394459729
Pde11a	2.232395133686984	0.09471629859646678	0.4256056577213675
Gm5884	2.2256457498995994	0.591957449902082	0.8219296063931062
Pomgnt2	2.221044835151095	0.22227913563634605	0.5653514964366235
Klrc2	2.220700196695783	3.632033238767881e-4	0.038275800103710886
Thrb	2.213891167443053	0.21350185785348877	0.5580360068091753
Ccnd1	2.210776744814437	0.3163541741647237	0.6436403467070345
Inppl1	2.2072599891566984	0.046592318068505965	0.3238166105761165
Ociad2	2.2064974624027887	0.13242316540371724	0.47725715064973606
Mfsd2a	2.2056582673821863	0.5467883177101444	0.7966864635952885
Tnfrsf4	2.2007529729835795	0.00646727317958346	0.15307829816789234
Adgrg3	2.199481580871086	0.05428019759264248	0.34134700159325093
Kynu	2.1989231141534087	0.13761816170117425	0.483825541140841
Plxnb2	2.195656781930406	0.23408440260392036	0.5785292392566694
Esr1	2.1919160915105653	0.27253562708968304	0.6147802689047532
Inka1	2.1885178419394595	0.168981053689335	0.5184931958547494
Coq10b	2.188047427340669	0.006540041051490346	0.15307829816789234
Kif20a	2.1872919587477844	0.20148834528421145	0.5511074062456015
Tlcd2	2.1790990169723403	0.030307999232002808	0.28248352148958256
Lag3	2.1689521404938064	2.7090583234460545e-4	0.03289937460799698
Plscr1	2.162345803430251	5.417445938054001e-4	0.04643725263069872
Ralgds	2.1623075042833886	0.020387436478599474	0.2419854471744878
Wdfy1	2.161057376984629	3.7821281198084774e-4	0.038275800103710886
Zpbp	2.1599382858470673	0.12932435810875983	0.47287066233700903
Vsig10l	2.1518200114488297	0.06689960784356848	0.36929223717284665
Smyd1	2.1492687102671235	0.0421606937277393	0.3151131540134557
Ctnnd2	2.1490595171682005	0.2440124441562547	0.5882181264144
Klra1	2.147473822613741	6.563352493756756e-4	0.05130307079286627
Pvrig	2.1449288131590563	0.05906194012848669	0.35323877825938355
Lsr	2.1437221168618956	0.18390389436636773	0.5329121936673702
Tfrc	2.1421738050536057	7.935584581911836e-5	0.015986137349579748
Arrdc3	2.1413957640067856	0.003079447188289191	0.10868003501789215
Gm9385	2.141140869586978	0.24857693275119505	0.592086739556856
Cacnb3	2.1404103648041604	0.04519798181394859	0.3212704475944638
Dlg3	2.1385500320678403	0.14835980771623394	0.4942613634485103
Selp	2.135443122115906	0.011654501985231972	0.1916865876872187
Egf	2.1289674178387217	0.10055166526176117	0.4336689951868929
Serpinb9	2.126418662240286	7.274409403381263e-5	0.01576063766056423
Ptprj	2.125026554353039	0.05214827072476346	0.33705019571517986
Arl10	2.1218524912304146	0.48464212994007205	0.7592541937345353
Acvr2b	2.1175536688526018	0.41417146499459057	0.7148857258591549
Fbxo30	2.116986751464344	0.046061298950507076	0.3223398214863453
Bcl6	2.115223020157605	0.006275878586147685	0.15133679225286947
1700066M21Rik	2.1142484175632625	0.19378126676664964	0.543153451042326
Slc25a24	2.1137054010599385	0.017941832589688574	0.23231753376794284
Ifitm3	2.11220023020038	0.034458951352090365	0.29520513224738676
Ctse	2.107419335017173	0.001415416410101439	0.07322717095668296
Kcnk6	2.1006958355651597	0.08784502675835121	0.41097651002072094
Spry2	2.0994155040591527	0.08045064524674858	0.39749854141830343
Plk3	2.0973597536526	0.005468734214562976	0.14183944815646765
Hif1a	2.0952633366662266	3.3493535145650514e-4	0.037155280286093266
Zfp839	2.095215923809324	0.10032968729207938	0.4334186758248045
Plekhf1	2.0947883675894774	0.029873844711207	0.28156873806487354
Clec12a	2.0928645177338447	0.0639834805072679	0.36327628671867607
Mmp12	2.090302900334352	0.07981700648250611	0.39545187298501633
Arap3	2.08839004173635	0.23467918990470985	0.5788167716298603
Litaf	2.0841999913114515	5.288960042758145e-5	0.01337819009542865
Gm47406	2.0800979683135177	0.2553057708821596	0.5986712761519258
Zfp600	2.0708371754020076	0.23948155978976063	0.5841010438084634
Gm45062	2.0642635578849453	0.2693192190696536	0.6114002027561185
Itgax	2.0568186455096815	0.004160937260035526	0.12533872890086126
Il12rb1	2.0559809511859397	5.260430041830101e-4	0.045976955600449905
Creb3l2	2.053578215268298	0.026642682039672794	0.270214350308999
Irak2	2.053552569409574	0.0013459916595000316	0.07189215636875863
Sdc3	2.04741481213862	0.21731069654080387	0.5617454494464151
Mettl15	2.042372809694473	0.11172884890050536	0.4499914197405199
Bcl2a1d	2.041879190381269	0.0012332155851073924	0.0696192458205166
Zbed3	2.0415314310893162	0.06100819696387754	0.35843524429535145
Tgif1	2.033775454783262	5.169810411829404e-5	0.01337819009542865
B330016D10Rik	2.032435668468001	0.09829825973584443	0.43087652833299284
Samd8	2.0317126783111927	0.005457043173505706	0.14183944815646765
Ehd4	2.0292083973883543	0.012912523360038671	0.20103845423270666
Lynx1	2.0289406535299612	0.15094855324248918	0.4972263310953316
Map2k3	2.025415198773069	0.015124391378761644	0.21729776256136124
Zfp689	2.0253018556915388	0.08836971981571862	0.4120943643952893
Smim5	2.018225388396564	0.038798383286265094	0.3069423998878482
Sik1	2.017489658312229	0.001973953824433951	0.08895900497068161
Tmem116	2.017476585397458	0.22063244674683294	0.5641684493395032
Ifngr1	2.016070729217361	5.806997676224205e-5	0.013399066438119731
Hoxa7	2.015920929311776	0.13049648851872028	0.4749331192556706
Carmil1	2.0158233337449576	0.36762497153398543	0.6822083475289673
Pir	2.013095619064176	0.2636354376583233	0.6065776367323893
Gm16181	2.005905428133535	0.12947098601657153	0.47287066233700903
H2-Q2	2.005682549800969	0.3609937357728309	0.6776394309217354
Gadd45g	2.003888278470889	7.910049157560173e-4	0.05633224514245168
L1cam	2.0028454321898996	0.0437634679909444	0.31841362936636314
Piwil2	2.001839649999719	0.39698642008727714	0.7024793025247175
Itih5	1.997822715793471	0.006212180228357151	0.15133679225286947
Slc48a1	1.992730509424229	1.344119642907469e-4	0.022220769056832932
Ctsh	1.9924346706594678	0.001293975231051479	0.07041788792755148
Tbc1d19	1.9915607488769296	0.1817519843226186	0.5313919521363535
Trib3	1.9900197952114158	0.13574614200170854	0.48158156219978826
Maf	1.9898413238203514	0.10725360122347519	0.44366611592514643
Bcl3	1.9898119651496353	1.5400394856770043e-4	0.023074591618513766
Tcp11	1.9886903217026957	0.2003319472363442	0.5501617889230428
S100a6	1.9879677842653614	5.750483012983861e-4	0.048425782861894015
H2-Bl	1.9877283468844666	0.09785921056208921	0.4305879909438685
Fcgr2b	1.9845568710128845	0.017033263288135432	0.2269200445210375
Slc16a6	1.9833700840273147	1.4170707623952888e-4	0.022706590813547842
Prr5	1.9792819323493742	0.19353877753874002	0.5430826980468437
Pcgf3	1.9789374277826848	0.11191744061324665	0.4499914197405199
Gm14419	1.976664287574832	0.15129598811985073	0.49777264977077634
Elovl6	1.9742134230080612	0.0011902860047152799	0.06945739782793321
Dstyk	1.973038128370473	0.17294044535870226	0.5214863338987493
Gch1	1.9728045686610667	6.086311503093243e-4	0.04910333972810262
Spsb1	1.9704224070767022	0.0823805159735646	0.4001560616098175
Vangl2	1.9702806507488986	0.32963249411048	0.6534641058224216
Tmem140	1.9702553922312864	0.006153646556907921	0.15133679225286947
Gria3	1.9699047129846137	0.21921010816175945	0.5626179857562392
Cacna1e	1.9674794615267408	0.18933133112383288	0.538419729379488
Maff	1.9595550917744826	0.0845304903978084	0.40479155767981545
Rhbdd3	1.9589947416294675	0.06495323721381877	0.3657225464791738
Arid5a	1.9586747740120476	0.00180092182979852	0.08397675316112221
Fv1	1.9575617749220626	0.14526031368281142	0.49016327550704747
Apoe	1.9569018612610494	0.001723548310537201	0.08216767296970119
Pak1	1.952553098668218	0.368386515057159	0.6830101585567727
Usp46	1.9501975035904096	0.17965480931409886	0.5292258035437764
Ralgps1	1.9497299849245535	0.09713986354558327	0.42922351808709086
Cd68	1.947986308545408	0.0015285707256787989	0.07734701957086099
Tuba8	1.946276750383813	0.21543667927534302	0.5604021881089266
Ddias	1.9449706743714825	0.285786914561213	0.6236284534315707
H3c7	1.9442937076142826	0.2418978230041262	0.5859036402642199
Gm7240	1.9411711145758717	0.1393628224883278	0.4842804706319609
Ptprv	1.9381147695275542	0.38090276342485574	0.6895704586867198
Mex3b	1.9350805361979593	0.17167312594840967	0.5200692426089106
Ptar1	1.9348697536954984	0.05290863450751929	0.3378031801010328
Rhbdd1	1.9336649208219376	0.009569681404251948	0.17767771267225044
H2-Q1	1.9334168275371386	0.19163591544687028	0.5409600089333355
Car5b	1.9305120892056913	0.0231847752427566	0.25571964816030873
Klrg1	1.9302228952492468	0.01899062989866463	0.23874338135831025
Gm29394	1.9290858112217502	0.31910429738973783	0.6459500424932358
Rasgrp4	1.9284114993929207	0.06674944974485189	0.36916989535299916
Odc1	1.9277669172402119	1.1789134069218713e-5	0.0064767257026941095
Trbv30	1.9273509759916467	0.3318212936097492	0.6548197259762449
Shld3	1.924915185613525	0.023485787265611704	0.25658776398131444
Pmaip1	1.9246270818758417	0.002897315764899484	0.10655067047617929
Gm14295	1.9239985436392995	0.020517651043900714	0.2424747933933004
Rubcnl	1.9235813324869273	0.2993951977139987	0.6315570404172138
Mpeg1	1.9217850424606895	0.014461953719227054	0.2133600512259879
Gata1	1.9136004660511465	0.3115162937052621	0.6404605463196853
Fuca2	1.9113547614213235	0.001126801896677824	0.0680623742511626
Hk2	1.9052114210010744	0.054805031193278085	0.3428880937510029
Wdr90	1.9048978411513295	0.12685879751745247	0.47060126911860095
Fam161a	1.903928131982584	0.3311113820192021	0.6543391597046136
Adora2a	1.9001513643816272	0.0010578927458505263	0.06526689095656428
Trim68	1.8990763370858943	0.130152459410398	0.47442935994242075
Arhgef11	1.8985423518404172	0.13298212765827178	0.47834030818904544
Rnf19b	1.896410910309453	7.033285296542591e-4	0.053097734107267154
Gadd45b	1.8939021139757273	1.6181616652434218e-4	0.023335913914891697
Ccl27a	1.8930054642697804	0.07257508944709114	0.3833038774477696
Wfs1	1.890306783196082	0.04467806903924318	0.3194241164778083
Nr4a2	1.8901014791718054	0.0019434801331405253	0.08792913841585193
Kcna3	1.8885115958748582	0.13803703522696695	0.483825541140841
Gm49858	1.8870906995394947	0.33082486399594463	0.6542211957355525
Tnfrsf1b	1.8824087569404098	0.0014104321215184165	0.07322717095668296
Lrrc56	1.8776284212592642	0.04857139804913277	0.32658545371467274
Klk1	1.8775890692201962	0.006380611645505644	0.15146731801275437
Kcnk5	1.876440133648809	0.02178923545785859	0.24811001886202932
Klc2	1.8734852101895376	0.3508132953110882	0.6686444682430139
Magef1	1.867923545335992	0.0363175698305297	0.3004652868052118
Ccdc106	1.8661887663807193	0.22783545371752062	0.5704291730770477
Junb	1.8652272903628564	0.003912705900136615	0.12134647303730142
Gm2606	1.8577307217075434	0.19337735760255922	0.5428965736359603
Gypc	1.8575590728253553	0.029223042636309378	0.28007598462113126
Ly6a	1.8510464935415207	9.681469652424874e-5	0.018310674652463242
Csf2rb	1.8508509768098624	0.09240896416128128	0.4209253015320845
Chek1	1.8479120683737074	0.3086892433134013	0.6378914204024201
Yap1	1.8466639991567737	0.036944825617095785	0.30214447070956335
Abhd4	1.8431108550177058	0.011118537540473145	0.18767520335836557
Phlda1	1.8430663824327338	0.006917994808035099	0.15680335186699595
Hspa2	1.8395938881735567	0.3984246237701402	0.7032258550240079
Hdac6	1.8382165022017904	0.043699467323493085	0.31841362936636314
Gm20431	1.8368975384616655	0.030524649403483012	0.2830851795838749
Fos	1.8361078591423583	0.02167480757193168	0.24783176903605134
Phactr2	1.835607327055159	0.11115527625257611	0.44906018089820326
Lgalsl	1.8313918004589913	0.023248376673042692	0.25599378644423254
Trav10	1.8292071496391404	0.33360049007850856	0.6562231635184576
Arl11	1.8272462471407402	0.5436140622743755	0.7955049852226743
Ppp1ccb	1.8226336142409427	0.07979511519256417	0.39545187298501633
Dusp10	1.8204464689865256	5.969112013422433e-4	0.04864510122038911
Havcr1	1.818812420123408	0.3901713362391356	0.6972439135983437
Mosmo	1.8134042791808065	0.05126151695610364	0.3341825902594978
Creb5	1.8131723433283937	0.0945932451404557	0.4256056577213675
Tnfrsf12a	1.8112535340853337	0.12535618064020596	0.46818728449720365
Gna15	1.808326940136622	1.757270267696141e-4	0.02404331377043366
Fam240a	1.806183613069727	0.06193054801258625	0.35994596091748493
Id2	1.8053847837990107	1.9297280654212564e-4	0.024465134825016523
Serpina3g	1.801744232890531	1.5248677307692907e-4	0.023074591618513766
Gcnt1	1.8002768891938286	0.02274805385573313	0.2538146009028947
Rhbdf2	1.8002759014599699	0.006817135767608248	0.1554333900215343
Stx17	1.7983822637120337	0.008915948231771897	0.17115356863552808
Ttc39b	1.798186419311505	6.783044763235663e-4	0.05212747402844916
Zfp995	1.7977297039081765	0.22159171527419877	0.564835658833358
Aph1c	1.7962516744050152	0.21079992275138046	0.5558854191503261
Gm49376	1.7947090713833944	0.10570289483072114	0.4420262698157174
Lamp2	1.7903379727828979	1.1477707014671671e-4	0.020063379670949556
Dynlt2b	1.7889209809488875	0.2837458130263573	0.6220000887142851
Rab4a	1.7855380427454333	0.06468958060899341	0.36495046038433104
Fgfr1	1.78363613815498	0.09600041439967126	0.4268918110429897
Gm5141	1.7833436933582778	0.12894601940730688	0.47245360930326796
Trgc1	1.7831811065102854	0.007448949594453335	0.16089972565058877
Enpp1	1.7823343457221987	0.008864814487106918	0.17109708167983295
Bcl2l11	1.781315708789501	7.85959242412754e-5	0.015986137349579748
Efcab7	1.7808406821290101	0.22452894279791652	0.566865465824302
Csrnp1	1.7788127914964527	0.002045313306789987	0.0897697024783537
Ly6i	1.7778198609670728	0.08623310307210673	0.40823607309925947
H2-DMb1	1.7775983520655871	0.004602381633507065	0.12794620941149643
Zfp967	1.7757260937098787	0.03973992946215029	0.3104127056227677
Ero1a	1.7699967936823704	0.0029682542694299957	0.10735031193233185
Csf2	1.769245079174982	0.598671418255728	0.825197530395676
Lysmd3	1.7670722454341488	0.009262096201779051	0.17517508832774575
Rpl14-ps1	1.7670349080038372	0.060974646350445444	0.35843524429535145
Spi1	1.762667956102121	0.12871525613840812	0.47245360930326796
Ctnnbip1	1.762434862564799	0.054198935711681696	0.34113099907565286
Xlr3b	1.7586807787760055	0.20931143729648277	0.5547254531585747
Ctsl	1.7549175651579758	0.0028069960288887564	0.10446552640415994
Trf	1.7481038257023398	0.34550156635355755	0.6652625347738222
Adam11	1.746704869201955	0.5146773505431418	0.7785522189877546
Ddah2	1.7466490614914694	0.4175094515586786	0.7168215338050685
Asah1	1.7454976036180323	0.002714198371008187	0.10296401590769926
Tirap	1.744186046556172	0.039984647492853284	0.31097391188299034
Katnb1	1.7423188076803102	0.005660992656235382	0.14327510296050527
Pnma8c	1.740493377801694	0.12464002260782815	0.4675556549941278
Rell1	1.7367800491130483	0.004219921847851727	0.12580164950559528
Rnf157	1.7345098826273317	0.0032465040591911866	0.11048648180203162
Tet2	1.7321044694975924	2.673406498018497e-4	0.032811798688978086
Ubl3	1.731010547175388	3.3884283472948724e-5	0.010345979773346756
Acadsb	1.7294377586000458	0.020171074068539577	0.24090443222436966
Klf11	1.728320504529406	0.15802877921578376	0.5033835100212551
Impact	1.7272538402655715	0.026033017541965034	0.2669714874503561
Pld4	1.7272000476334561	0.0017682704163931137	0.08395282219723191
Thada	1.7270855190344037	7.186390632542154e-4	0.05310829661146577
Stk3	1.7247285549055063	0.1846849577332491	0.5335002104041271
Map3k10	1.722614242282029	0.15261172297800826	0.49942004653501854
Socs6	1.7220503947453345	0.06288421731071608	0.3613023979650057
Igfbp4	1.7204928622398068	0.004306495140457887	0.1259742891313612
Per3	1.7199805990657338	0.07538601881758467	0.3877523402133189
Slc27a1	1.7179771559400852	0.04588522536097545	0.3220406167786396
Ptp4a1	1.715730269979228	1.3926036021555876e-4	0.022628827828266217
Mfsd13a	1.712991538431199	0.5461126315032117	0.7963222231613439
Ribc1	1.710934046908292	0.12373317807088736	0.4668115354492569
Ern1	1.7103967995292488	0.16502431413660285	0.5124860059741554
Rbm47	1.708525057561095	0.09108747979544743	0.4188408161556774
Cirbp	1.70683485270645	1.1899377438294835e-4	0.020490017538150374
Usp49	1.7062704812850333	0.12772370842419184	0.4717968235066011
Star	1.70554490033542	0.10990061883150176	0.44818563915952525
Zfp248	1.7029343230931195	0.5000387147422518	0.7686270000849705
Suv39h2	1.7025559131447978	0.15285642235237298	0.4997687267327498
St6galnac6	1.702394244785296	0.26620161556682675	0.6089712715624211
Kcnh2	1.6995317477136087	0.4191852875730878	0.7176347622393107
Fndc9	1.6985335813909215	0.2415726472190316	0.5859036402642199
Smagp	1.697386030125749	0.4255304385925579	0.7214427233135767
Atn1	1.6945507739527619	0.020460251584070985	0.24235104982076688
Mipol1	1.6941890613026545	0.08751691308978708	0.4105062469995181
Cxcl10	1.6936579748903404	0.16434331930340462	0.5119687310775991
F2rl2	1.692261848461289	0.007276369762948759	0.15989995800979015
Per1	1.6911873311008918	0.002222090569403207	0.09356298868322918
Il18r1	1.6902053835347424	0.002189061051774486	0.09275533444845872
Zc3h12b	1.6899332769392996	0.2777936873131764	0.6179267639170097
Zfp169	1.689098820788389	0.07604495011154472	0.38874575000968054
Odad1	1.688894713101519	0.22075785425329944	0.5642419030789386
Otub2	1.6870069524566638	0.13656390477398794	0.4822582703940921
Gm15753	1.6840188844294197	0.46705141886002055	0.7489326933027182
Gm9762	1.6829586213403054	0.09613714788626807	0.4268918110429897
Ubc	1.68063638491064	0.025947400526207354	0.26663465890465887
Grina	1.6797856688261987	4.755854609614382e-5	0.01304015200226149
Smad5	1.6794778064221312	0.006194448248356953	0.15133679225286947
Fam161b	1.678838285954121	0.142941984426022	0.48819469340527405
1700056E22Rik	1.676562495202366	0.06024296024594101	0.35733831997810866
Lrrc28	1.67180746018825	0.004812922277114937	0.13157982064235788
Zfp956	1.6708850193659956	0.09362661217013717	0.42354913943093203
Sdcbp2	1.670394588222961	0.06071455368759561	0.35843524429535145
Plxdc1	1.6703416960884412	0.024651540151420466	0.26038525152695263
Sytl3	1.668524118293914	4.267264336441549e-4	0.040687131115310866
Ncapg	1.664092995131724	0.22489107715724316	0.5669948332961351
1110032F04Rik	1.663979868881047	0.2506496969338374	0.5946791629795048
Hip1	1.6617328312236537	0.03482745799374966	0.29520513224738676
Cstad	1.6587750615670522	0.3876104587721094	0.6949282058707316
Dapp1	1.6572060137246885	4.134960125059075e-4	0.04042799573119199
Slc37a2	1.6571863093061967	0.14203405384328208	0.48645195549790854
Mtus2	1.6571000719971953	0.40916978407074944	0.7116827678010307
Zfyve16	1.6566558675685772	0.010629584558995205	0.18440564288710795
Gpr35	1.6554579401142684	0.17046532253715962	0.5194351845565028
Fam229b	1.6550997654047968	0.39052896818408767	0.6976668792102538
Trp53i11	1.6527109771287218	0.014215686486176708	0.21189454133206806
Rnf19a	1.6502118210158727	9.190454304918251e-4	0.060936937537840144
Zbtb34	1.6474864537616953	0.24503996723995905	0.5885394854326809
Sesn3	1.6458853341872173	0.0014908755471396411	0.0759490407547277
Slc39a8	1.641143417815627	0.2544642970918322	0.5974266576207709
Ankrd13b	1.6380636932178594	0.2824429909446453	0.6210300717606961
Stx7	1.6365918977256757	0.018174730804102333	0.23349874085404076
Man1c1	1.6328468122974806	0.38822687367451736	0.6951689339722034
Mettl7a1	1.62925212422632	0.030673439847216558	0.28374221635945684
Casp4	1.6232848964303943	0.029401089864488673	0.2809470608793701
Zfp382	1.622553637587719	0.04865734679762696	0.32658545371467274
Isy1	1.620139445292046	0.0029130884674643262	0.10669302110836804
Dennd5a	1.6191378074012963	0.03860970244054004	0.3069423998878482
Tdrd7	1.6161995149659756	0.3951685274833999	0.7006392041764231
Pltp	1.6161318408386007	0.006173038662783865	0.15133679225286947
Fsd2	1.6140765444756677	0.43438582604001297	0.7283951896485006
Susd2	1.611985591831185	0.4196679190624778	0.7178219098923361
Gm2011	1.6115716020131015	0.1073729122583804	0.44368651130840764
Rd3	1.6115022975698619	0.10323415958220784	0.4379492425336267
Trav12-1	1.6109304237664477	0.19629309724420194	0.5445139367411296
Clcn5	1.608841384173207	0.2741582513604313	0.6166403145679946
Polg2	1.608830060171567	0.004687015088951528	0.12967408412765893
Cracr2a	1.6082566492329624	0.011223843461438088	0.18767520335836557
Dlg4	1.6078623750869254	0.010250704875327211	0.18138402169731602
Gm21762	1.6059037943892402	0.09418113098132494	0.42477236439857147
Hsf4	1.602786233543761	0.16739886607519872	0.5156645962806617
Pld2	1.60218514479025	0.06600384982223223	0.3678843316598916
Slc7a4	1.601905601384275	0.6615214298452663	0.8565809205186127
Mafg	1.598126255397513	0.010481153900267258	0.18266023043411386
Kyat3	1.5979853846832301	0.22963995209567184	0.5719680758479633
Thnsl1	1.5973036366881421	0.23805086881514023	0.5826034945948818
Cdh1	1.5965118263952767	0.021215849667807277	0.2447052699011812
Pirb	1.5964088241902838	0.06600680996237979	0.3678843316598916
Gas2	1.5958774261149564	0.13866643550977906	0.4838303396847292
Rcan3	1.595241542853386	0.008406142910918573	0.16988694643568314
Btg1	1.5935672546218012	2.271506772086388e-5	0.00903668056191747
Sv2c	1.5909141394302897	0.10827189195506352	0.4451537291323524
Tbkbp1	1.5890649742495193	0.13725292056233007	0.4835074639778938
Prr7	1.5871214424420144	0.03635689870677608	0.3004652868052118
Sirt4	1.5858063794626887	0.2624508451354991	0.6057011909162805
Rab18	1.5839313553395247	0.0038848073151781155	0.12113249187894573
Snx25	1.5837599936887112	0.17275929244915617	0.521346104425161
Gramd3	1.583607399981867	0.0013030130612222916	0.07057681543343464
Slamf1	1.5823460234724136	0.001289449229002786	0.07041788792755148
Plekha7	1.58210818256806	0.12944548069660552	0.47287066233700903
Ostm1	1.5775999295530205	0.03565329461209012	0.29785087613300776
Gm49510	1.5774786206470024	0.27368811503259066	0.6161053235377557
Mdm1	1.5730209816133915	0.09948958804868054	0.4329729827678715
Gm10557	1.5728416745351774	0.14436918759488862	0.4887934610849859
Kctd12	1.5725020065688198	0.046903329630505995	0.32407883308198987
Ret	1.566531399216979	0.5717707023125074	0.8098856467255245
Ppard	1.5657662789654492	0.2320947556984415	0.5757207474721393
Trerf1	1.5609017099986513	9.694475445472866e-4	0.06111757552700572
Chac2	1.5606370321989793	0.056628929406582026	0.34714556778094413
Asph	1.559191929959935	0.20900808840890497	0.5547254531585747
Mob1b	1.5588061983502954	0.02185690725909089	0.2481920659922555
Myo3b	1.5576411684423825	0.15488310489792706	0.5008406241042389
Sbf2	1.5564713650978128	0.18079502808592748	0.5302640873544411
Mapk9	1.5553621630347791	0.023444919830938157	0.25658776398131444
H1f3	1.5495877009316446	0.303708370691401	0.6334339059280093
Kif9	1.5445479509845257	0.22917705864667165	0.5717962908003833
Gm15459	1.543602074706257	0.1844617414817944	0.5335002104041271
Slc3a2	1.5424777664115847	7.64583307917487e-5	0.015986137349579748
Fas	1.5413362189578734	2.966391135889792e-4	0.034921688300776056
Nicn1	1.5405581139313882	0.05080388036510704	0.3330252089614999
Gm49804	1.5402971829122298	0.1246216728660769	0.4675556549941278
Lmbr1	1.5397249594055826	0.212855769297648	0.5575007035557085
Cytip	1.5382436022212627	0.01178293491432978	0.19214005782405952
Gm4617	1.5347721044848526	0.03664910697482033	0.3011092189034064
Morn1	1.5344308435940444	0.17548379250309595	0.5239535491998494
Tmem198b	1.5318882800290465	0.17570112438688767	0.5243273605050692
Pear1	1.5312985408197708	0.04176613758841426	0.3147328082021785
Tlr7	1.5308109483450572	0.15058673165586386	0.4966606984315899
Marveld2	1.5294313405151738	0.12203623420794467	0.4638985285196236
Dnajb1	1.5283497080768775	8.951978164599106e-4	0.06053613860743533
Tmem63b	1.5279167275939636	0.060935420508578135	0.35843524429535145
Cpne2	1.5255027315720129	0.08942492481940319	0.4147058877326525
Rybp	1.5249579481743702	0.04237483775788175	0.3152963533074916
Mxi1	1.5227792268581413	0.04527916683614442	0.3212704475944638
Tiparp	1.521141727164872	0.007736616497524873	0.16258168402904272
Mctp2	1.5209659124653934	0.002899966241615697	0.10655067047617929
Cd200r1	1.5193457874551362	0.20450384264783758	0.5525435205218038
Fancd2	1.5191337670576552	0.5501943745351722	0.7988412407516085
Cetn4	1.5189511052932807	0.26071482503999804	0.6041891830032808
Zfp683	1.5173092935005006	0.15751578818068734	0.5029780371548823
Ifngr2	1.5163423193257817	0.00942227020494089	0.17675566073886675
Col1a1	1.5150961890315287	0.25544201853066567	0.5987473725697461
Tha1	1.5132388591558068	0.10403294614318212	0.4391433981072336
Cd151	1.5108958574109934	0.1153092954477333	0.45518560411660947
Aifm2	1.5100104170406943	0.6153746136199227	0.8341373360187712
H2ac6	1.5050450828319477	0.2054241483545147	0.5527700210756541
Hsd17b7	1.499951445072233	0.029740274276573348	0.28156873806487354
Rbm33	1.4988530100559432	0.002308129236963784	0.09510316788161134
Snx29	1.4980349089932223	0.14421425867458007	0.4887934610849859
Amz2	1.4953872448847125	0.00208531509614274	0.0897697024783537
Hmgn3	1.4940543768622772	0.610213904294378	0.8314569107964801
Arhgef10	1.4938613394541953	0.04030244633438991	0.31099600657395704
Dync2h1	1.4935727168582558	0.0623879411868025	0.36093509829710163
Soat2	1.4933998043726195	0.14846862758540932	0.49429341136502536
Gm9761	1.4915366546136317	0.17703634082722314	0.525056109029222
Akap12	1.491432150926964	0.06350111748697816	0.36239487562517014
Map4k3	1.490641780920353	0.5867354243717404	0.8180473832202874
Exoc5	1.4887902262375903	0.04090474377656821	0.31280272084114713
Gm6361	1.4880164010378083	0.43107255855459625	0.7260268770867704
Vkorc1l1	1.4864849338979984	0.07213831669873609	0.38301989933285846
Flot2	1.484276786003715	0.008034106081323225	0.16500274393908115
Med7	1.483928925279097	0.005525199471375518	0.14183944815646765
Galnt9	1.483770955826328	0.370739917110289	0.6842151801479146
Fabp5	1.479595626621912	0.03183065321107374	0.28689862976262326
Crk	1.4768587755201779	3.83836319160853e-4	0.0385071270796414
Jdp2	1.4767755169007715	0.1337206324524335	0.47834030818904544
Tagap	1.4738979304224102	0.0014746985702275071	0.07561598846539888
Jun	1.4736266134333604	0.020299034404622766	0.24165228720475887
Yy2	1.473021239900143	0.5073429692419695	0.7736209141084592
Iqcb1	1.4707024079625337	0.05684486461518355	0.34736186603038804
Fgr	1.470468850858829	0.07382599280014021	0.38450274440620763
Cnnm4	1.4696468403375755	0.06313291395198405	0.3621901682068821
Mvb12b	1.4673583015416014	0.02332629268184249	0.2565447461109788
Dnajb4	1.466124737540322	0.014642831485517076	0.2153138958554733
Crocc	1.4654797818216316	0.22209928634227394	0.565143243610678
Swap70	1.4647633023470257	0.18797921853289676	0.537342974284943
Fbl-ps2	1.4633051824050451	0.10875487216458714	0.4461759939953753
Mif4gd	1.462760783138605	5.933962084194304e-4	0.04864510122038911
Lrrc41	1.4625596179135627	0.024377298672670977	0.2596868834594691
Ralb	1.4623254226576872	0.0780459492521061	0.392917554637426
Klf4	1.4565734387269742	0.060769371276704814	0.35843524429535145
Stoml1	1.4565197286652714	0.04066872750277972	0.3122347226697578
Cd38	1.4532018673141547	0.0025274845470887254	0.09943732413372837
Gm50433	1.4504816777992628	0.5075601698020842	0.7737329981536181
Tnfrsf18	1.4487156784161117	8.036716358460825e-5	0.015986137349579748
Ap3m1	1.448214074377316	0.03459758207197533	0.29520513224738676
Trdc	1.4479298251011699	0.008423673449473321	0.16988694643568314
Irf4	1.4471648172493192	0.02340112729425027	0.25658776398131444
Epb41l5	1.4437998077914362	0.29631891745386296	0.6305111307018105
Acaca	1.4421375693857237	0.06728900518641896	0.37037846032238336
Ankrd55	1.4416052417259404	0.44852082043582175	0.7365368846502361
Zfp787	1.4388597031880206	0.008734872050703224	0.17109708167983295
Mgat5	1.4385975000283455	0.003048866359645135	0.10856410861489484
Mbd5	1.4347270475609513	0.04816608074126065	0.3264339588834902
Fancg	1.433810539640164	0.056555559861934855	0.3468801138368647
Klhl11	1.4335145023476499	0.5665727327900962	0.8072629484886019
Runx1	1.4335079425311532	0.0012172625266638763	0.0696192458205166
Ifi211	1.4329325632695786	0.12389016526383059	0.4670088428396754
Lrp8	1.4322581898915407	0.21859764898300454	0.5625610252770296
Pde4b	1.431327873613645	4.6690944937355784e-4	0.04264829791634644
Sertad2	1.4306808838637215	0.0054877943928625305	0.14183944815646765
Trim34b	1.429616446435001	0.3896103292125266	0.6967684759727831
Nr1d1	1.428531611355567	0.17673661341740327	0.5245615173891574
Pdcd1lg2	1.4245627993397687	0.0655774432941963	0.3678843316598916
Haghl	1.4243823316076396	0.018405726539860636	0.23594096343374685
Tab3	1.4240694463280241	0.16737331500164046	0.5156645962806617
Ttn	1.4237398906512602	0.31578157508231686	0.6435385600362589
Selenon	1.4235940748865268	0.03904998972573363	0.30728320712885815
Ikzf2	1.4230215744180694	0.06548052810513584	0.36761501350313974
Scpep1	1.4215378552065943	7.133699216977038e-4	0.053097734107267154
Pnp2	1.4208993997710644	0.3272183140149751	0.6521466328827794
Tmbim1	1.4200364320403982	0.012646160655824364	0.20049346918375555
Dennd1a	1.418891507005402	0.09284168436946004	0.42199965521611743
Tmem161a	1.4174228982633839	0.006173280578987631	0.15133679225286947
Gxylt1	1.41644144415202	0.015421100038972511	0.21912874892153897
Ndfip2	1.4120078717817703	0.0015842894472102953	0.07850982077983905
Gpkow	1.411741194940162	0.021181800706970608	0.24461905381013005
Adap1	1.4104660869293797	0.13445603833990416	0.47893675025046845
Gm5512	1.4102314381430134	0.451697584972896	0.7374041372339467
Klhdc2	1.40785946229356	1.482544363688061e-4	0.023074591618513766
Gm21983	1.4064114009660686	0.1816431132626467	0.5313429507381224
Slc29a2	1.4063677903585958	0.318968457268456	0.6459500424932358
Gm29094	1.4053827679674904	0.06472967712560944	0.36499818426107333
Cxadr	1.4049551810574101	0.30296556485200804	0.6334339059280093
Sh2d2a	1.4043928325024488	1.5260961354534734e-4	0.023074591618513766
Frs3	1.4027628845715314	0.38327717648515136	0.6913490908550955
Acvr2a	1.402387506045351	0.27123915948736	0.6141876708548915
Got1	1.3985139755527873	0.003718734242178024	0.11985267325527604
Tef	1.397682379271287	0.04118874821494845	0.3132462677362296
S1pr5	1.3964037980440036	0.2246432269869731	0.566865465824302
Evi5l	1.395974087093014	0.09623597000357303	0.4268918110429897
Rbm41	1.3948409587102604	0.08617288454587209	0.4081184601829747
Cd69	1.3942080725350587	3.086511244390909e-4	0.035968767905593856
Cyp51	1.3941744295027263	0.10957899830780611	0.44733167023092707
Rbpj	1.392671512762453	6.235181423315075e-4	0.04995506116721251
Fbxo6	1.39253641962077	0.011294224005638346	0.1882983744010093
Ctbs	1.385842695633295	0.22252502564208967	0.5656252520410232
Gpaa1	1.3849472301702326	0.012439019960527892	0.1994108858061402
Xbp1	1.3841205982263496	6.581307512649916e-4	0.05130307079286627
Susd3	1.384064073533037	0.0029519876756302996	0.10709774155266279
F2r	1.3839902325710183	0.003965313992130069	0.12232039445776632
Sec61a2	1.383431763867715	0.3469018197206025	0.6658507420879942
Dock9	1.3829529151269724	0.002610140171465047	0.10115496416817119
Lysmd4	1.3813910401283032	0.3233054446192135	0.6489537680386741
Gpr171	1.3766968548891505	1.6003244814939688e-4	0.023335913914891697
Cobll1	1.3752337758234483	0.015797865191274695	0.22172745828678367
Skil	1.3747638054577545	0.0013647460880959917	0.07220530324601744
Arc	1.3713960628780162	0.07931662429621995	0.3945993508001249
Dcaf10	1.3705907479746515	0.0191583844811183	0.23874338135831025
Vmp1	1.3702858356841654	1.0529145911156874e-4	0.019281707361431248
Rufy3	1.3693346426553705	0.22007446995384772	0.5638549107524051
Slc37a3	1.368528708233395	0.0010700185338840095	0.06558874656775558
Ctsb	1.367925904330451	0.0027374434238658886	0.10320877379457764
Cd300lf	1.3647366015519526	0.236148085891972	0.5801619392963546
Prnp	1.3639154193553593	0.022098835201046024	0.250031777920828
Tiprl	1.3629372466787286	0.04830504559441938	0.3264339588834902
Zfp14	1.3620907964501046	0.5470532137075041	0.796787391307092
Rbbp8	1.3603118449350213	0.0033281959004765422	0.11200984124808808
Zfyve1	1.3590645786602513	0.06578554894291955	0.3678843316598916
Slc39a4	1.3581477073784987	0.009754749137072805	0.17949049568486275
H3c1	1.3548381943380883	0.3697009739012441	0.6836647482694125
Pja1	1.3509900602760831	0.02076409847736501	0.24317997185937318
Ncald	1.3492421383248616	0.2703651069366508	0.6130507544670086
Tmem86a	1.3485511010073945	0.11963176699559375	0.46057727974383766
Or51v8	1.347678351410818	0.02580406926776622	0.2660424907437166
AW209491	1.347070575570316	0.44639781772145226	0.7357000292261918
Ccl5	1.3467209454586602	0.008520257277650206	0.17037407166043636
Furin	1.3460181074267936	0.005682600834618893	0.14345769328008354
Tbc1d8	1.3434195813804686	0.09713620385346995	0.42922351808709086
Ubxn2a	1.342214378189202	0.0018692782781060894	0.08660989355224881
Clic4	1.3406469974106923	0.009678949799148002	0.1783802617136909
Runx2	1.3404318293112025	0.001266263315271017	0.07023499936673906
Asb1	1.3402362609889367	0.13339146007016792	0.47834030818904544
Birc3	1.3397124013186277	0.01557716068763973	0.2196989032436425
Prkar2b	1.3385242670368513	0.33963811927098336	0.6609994908956368
Fndc10	1.3372525575345076	0.1272957662485737	0.47159176744324055
Zscan2	1.3369805527471617	0.2676137659142312	0.6104112331657742
Alpk2	1.3357659826771369	0.07448438315581503	0.3862140802106238
Pqlc3	1.3334140975230815	0.0012461306666019878	0.0696192458205166
Ptov1	1.3327971656170106	0.29735245067804306	0.6310900007644302
Gm6641	1.3327511165691297	0.43487404206958646	0.7283951896485006
Arhgef39	1.3319289948646817	0.2128242840154234	0.5575007035557085
Itga2	1.3315681290679096	0.10246943993849167	0.4371752206789841
Gmfb	1.330992893468312	9.34158215326e-4	0.06093871849915946
Tube1	1.3307718079311328	0.2801658023607091	0.6194974167030376
Slc20a2	1.3288618204227531	0.2818464623031216	0.6205603683431451
Kif14	1.3287597489909735	0.40634668614728553	0.7091244468433268
Ptger1	1.3264452696924305	0.11916373935220721	0.46037456849509556
Zfp808	1.3237029120979047	0.3995998779671307	0.7042981440053958
Cyp4f16	1.3236084331437508	0.16376262046140655	0.5109057199197532
Ccdc157	1.3233169479295555	0.11204557745755235	0.4499914197405199
Manea	1.3225913240996063	0.04593876215944256	0.3221857136981695
Rbm3	1.3216413283159252	0.005644387644068522	0.14327510296050527
Casp1	1.320553582381498	0.010073254343252944	0.18138402169731602
Disc1	1.318108552716338	0.16734855573049454	0.5156645962806617
Mtor	1.3157109831203764	0.012810544493298284	0.20103845423270666
Tcea2	1.3137291978512557	0.10000703772074188	0.43318700672097
Adgrg5	1.3136170258534987	0.003771116696020655	0.11992575171430234
Cpne5	1.3111830242124096	0.22107448170222996	0.5645621583164153
Zfp784	1.3096890133428116	0.5166010030427279	0.779699865529036
Unc93b1	1.3050672860091046	0.007185810312189088	0.15944878261785722
Cebpd	1.3037371078289386	0.2220350044046603	0.565143243610678
Ddx19b	1.3032859674850261	0.009040935152531383	0.17269084247475922
Dgke	1.30246581696974	0.12160111733290549	0.46316650973047085
Vamp2	1.3021111110086476	0.007351423763579024	0.16063139386441516
Cdan1	1.3006704468663908	0.021492093610661525	0.24679324231961153
Edem1	1.299106653856339	0.02180667063587568	0.24811001886202932
Dhrs13	1.2990458218320156	0.35226364421065837	0.6696433783586037
1500011B03Rik	1.2976036344985165	0.0012108510105933148	0.0696192458205166
D5Ertd579e	1.2972338459877069	0.00433509501597931	0.1259742891313612
H2-T-ps	1.2968108545893715	0.15946414066122858	0.505002595015701
Emb	1.2962799501628712	1.1470336576043903e-4	0.020063379670949556
Smug1	1.2957936076376289	0.01601304336444387	0.22365917832395754
Flot1	1.2948263540304161	0.0015855758205514864	0.07850982077983905
Nfkbia	1.2941231251608603	1.3482307653448083e-4	0.022220769056832932
Gla	1.2933446858873978	0.04273287039876658	0.31599990645489173
Gm49395	1.2908911736484598	0.30115027050921395	0.6329223564851953
Catsper2	1.2900910309353633	0.20723194119214472	0.5535642723178251
Blcap	1.2889185837317876	0.05981704747105311	0.35612665782614367
Stab1	1.2887688044366592	0.04282372057601234	0.31599990645489173
Baiap2	1.2872415250886942	0.028119991649057305	0.2751102289142408
Tmem67	1.2864151097550778	0.30232216942258483	0.6334339059280093
Trdmt1	1.2851801652816635	0.28349563576946246	0.6219786342847731
Tsc22d3	1.2828506886232045	0.0015571369268350442	0.07781181973387268
Cxcr6	1.2786251513195444	8.357240022324891e-4	0.05741472082255854
Dis3l2	1.2784629624014539	0.057597990561246405	0.3492879913735013
Gm3325	1.2775261052241542	0.29835614916406944	0.6311140050695766
Gpr132	1.2772195935588755	8.360642366464275e-4	0.05741472082255854
Acer3	1.276402135863242	0.011460750153308033	0.18943076578612433
Fndc3b	1.2745982573745487	0.2411315463023392	0.5854432699463845
Zfp775	1.2738873957662644	0.11716159256241376	0.4576063463616124
Lyrm7	1.2710411964010864	0.05943485312464257	0.3549171327634582
Lmbrd1	1.2708753250895706	0.04630916628779469	0.32301532329529287
Rundc3b	1.2686731805723208	0.023917801860407158	0.2582777718373503
Ssr1	1.2676165405715478	0.03109176531898274	0.28491318227569806
Ms4a6c	1.2670788668525836	0.08652758595965727	0.4084569391229812
Rad51ap1	1.26665359678104	0.18366274053855622	0.5329121936673702
H2-Q5	1.266287558720662	0.007039300682983351	0.15803164224092192
Nars2	1.2654266796127702	0.17283676411657561	0.521346104425161
Ergic1	1.2627239699483113	0.017209611445821005	0.2284778909671311
Csf1r	1.2614449646854387	0.17193406843136377	0.5200692426089106
Brip1	1.2613354611893364	0.25015291607541734	0.5943737502268555
Smox	1.2611276020711921	0.019358273263016455	0.2396117183477808
Acot7	1.2603976270453918	4.7622416899668505e-4	0.04264829791634644
Gm13285	1.2601740928861207	0.1766546032720091	0.5245252281038598
Nr6a1	1.25784392967952	0.25243340749568405	0.5959680442793496
Tlr3	1.2577409206919945	0.2722158820450249	0.6146802142848097
Slc25a19	1.257220370137662	0.007040674708488677	0.15803164224092192
Fcho2	1.2543309324723912	0.006719668082143467	0.15396792286676292
Wwox	1.2538656479850698	0.014788869771108304	0.21542827089555114
Tigar	1.2538314036416556	0.044087257151797295	0.3184938545775112
Abcb1a	1.2526339430073756	0.0020688511549354213	0.0897697024783537
4833439L19Rik	1.2526084616041748	0.051197307538028106	0.3341825902594978
Mmp15	1.25187504454265	0.3472296398679833	0.6661104763105818
Mef2a	1.2500055638965106	0.0014386434157701864	0.07409655842741357
Gm11400	1.2499205326182696	0.29091259697881733	0.6280222191861112
Zbtb42	1.2475096003494721	0.19525904849121206	0.5444221783701685
Zfp580	1.246763907651751	0.05290341959702262	0.3378031801010328
Itga5	1.2461858998923663	0.4632466925276699	0.7462014125486389
Irf8	1.2461156088226035	0.0031864663704438433	0.10975061877584112
Csf2ra	1.2438537428916399	0.20287866384590794	0.5519007651002688
Spats1	1.2436560216237138	0.21675312048979703	0.5611940644279148
9030624G23Rik	1.2426273936513044	0.3745173818340143	0.6856140829432367
Btg3	1.2408302913622835	0.12289427857333107	0.46547317527922544
Slc25a37	1.2407671077340408	0.020375607752335073	0.2419854471744878
Ficd	1.24061526760854	0.2894612766751877	0.6272726987770267
Acoxl	1.2398115556754905	0.40339477043308913	0.7069672590743658
Ogfod3	1.2374121780754685	0.020150675528954422	0.24090443222436966
Tubb3	1.237351115619948	0.22638706278403423	0.5687777751174657
Tbc1d23	1.2353687744078252	0.017483116540002525	0.2293764301169135
Gpr19	1.2353222034787954	0.13699421626610347	0.4828910091848566
Spns3	1.2297155774802209	0.2322480597900167	0.575848542346473
Fech	1.2294189474310953	0.05093089121791711	0.3332896721390299
Ube4b	1.2290348548573187	0.0024997583670420646	0.09910554048303882
Siglech	1.2276857073931113	0.00852645709472023	0.17037407166043636
Rnf227	1.2272660472610368	0.36639907288968143	0.680699855705033
Fth1	1.226958170259925	9.446344684676961e-4	0.06093871849915946
Gm12258	1.2227726055006989	0.5865808402117041	0.8180473832202874
Slc35d2	1.2225690675069494	0.1779491825641204	0.5265188323483004
Snx18	1.220693513258999	0.06099870041257009	0.35843524429535145
Cdca5	1.220410131324328	0.2908952494365448	0.6280222191861112
Vps54	1.2202794813894684	0.013855535552993728	0.20898777699171042
Pheta2	1.2183077184804243	0.18010065368045086	0.529719165689198
Slc30a7	1.2182714516362232	0.039773433671840434	0.31043787503714404
Tmc4	1.2181251603118253	0.26432090944096065	0.6072222883752216
Srp54b	1.2165917146255865	0.061266733271251886	0.35843524429535145
Zdhhc24	1.215297149039392	0.061262221622531504	0.35843524429535145
Gbp4	1.2150568099838353	0.04288949513595646	0.31599990645489173
Kif5c	1.2149563482438774	0.25906116811195273	0.6020825982969922
Pkm	1.2143980458963917	0.00757318827729873	0.16150068975082338
Gm44973	1.2127053519518958	0.07075522486699906	0.3800230738290437
Il18rap	1.2126326428396732	0.0035548329167290446	0.11684361071311393
St3gal3	1.2126044672594365	0.09120488573630363	0.4190484933252628
Fbxw8	1.2123226627356178	0.03154917276485107	0.2858345191559111
Gbp3	1.211914142073451	0.015062348136375118	0.21729776256136124
Bcl2l1	1.208146802911659	0.025733689831931476	0.26592771709487356
Csgalnact2	1.2053230030540725	0.17365617906833553	0.5220235894659163
Spata48	1.2036976301055584	0.5928841161024277	0.8223777444232517
Casp3	1.203573777474447	0.011018771415112734	0.18667190281373808
Zfp446	1.202859654580628	0.18904178563418222	0.5382465648720534
Gm20708	1.20125342180275	0.5522443627504978	0.7996038168991584
Slc2a8	1.2012344174597254	0.010228754899010437	0.18138402169731602
Fn1	1.2002338215989623	0.22398444324428993	0.5663178877294265
Antxr2	1.1994029098237453	0.0298559717323826	0.28156873806487354
Atxn1	1.1980365933682329	0.09079230958684033	0.418429644035209
Far2	1.1977756174214376	0.4415091121431952	0.7330352244244017
Etfrf1	1.1976684660570647	0.020630736240031533	0.24273782226276153
Abr	1.194683588786063	0.007412347608491502	0.16089972565058877
Tinf2	1.194042067468228	0.004215438112005759	0.12580164950559528
Anln	1.1937490881147612	0.19689928684434452	0.5454086608218973
Pim2	1.193651018049179	0.0012250684713475326	0.0696192458205166
Rnf125	1.1926620589857242	0.0024773132103053184	0.09910554048303882
Elp4	1.1918611572683777	0.05681714049905761	0.34736186603038804
Slc25a40	1.1892866378934377	0.05275131130348317	0.33773134212446465
AI597479	1.1889801179314157	0.20572471405303824	0.5527700210756541
Ppp4r1l-ps	1.1885770723324	0.10611815013832344	0.4420262698157174
C1qtnf6	1.1872750924168023	0.2938780385298588	0.6296129543869049
Mfsd11	1.1872459091477476	0.09575872256451498	0.4266728834647537
Tpi1	1.186535512826051	9.111722115657074e-4	0.06076412603950038
Pcx	1.1852838279878157	0.5305434058467677	0.7880622213536963
Hps6	1.1852357340912683	0.1095184511240008	0.44726172411242376
Itsn1	1.1850568094552127	0.40622968310906993	0.7090695405006675
Lgals4	1.1839979227206814	0.06771001737248392	0.37145780916660326
Nup93	1.1834484961617546	0.16069539532616575	0.5065417420431624
Tnf	1.1805467873616884	0.039026206386570186	0.30728320712885815
Ing2	1.1802937577165116	0.008037751763349537	0.16500274393908115
Sertad1	1.1798449819744707	0.004109205364774471	0.12443018974646476
Mms22l	1.1785758101957917	0.07784765564637697	0.392917554637426
Lnpk	1.1768254941734915	0.031130516264075127	0.2850418778878054
Zfp276	1.1752351643601942	0.40900594555642367	0.7116827678010307
Tmem123	1.174040285639287	0.006740879783703608	0.15399906943482877
Cdip1	1.173064623474879	0.020293946153375	0.24165228720475887
Hspa5	1.1729839246959344	0.052002841545294054	0.3367965320315052
Mark4	1.1727265890499043	0.04970142104839199	0.32916492229351224
Agrn	1.1725032570991873	0.25923381668806184	0.6022514182702717
Sh3glb1	1.171769174623618	0.0024411857616732317	0.09910554048303882
Srgn	1.1712490143857064	0.002055201344644524	0.0897697024783537
Mrs2	1.1711139918606923	0.008348925815065026	0.16987928946808678
Ago3	1.1704882801976106	0.10090203525481135	0.4340442881188511
Cibar1	1.1700372842693865	0.02754804984670383	0.2725744863477033
Trav6-3	1.169967108146002	0.5474111441065918	0.7971450819240138
Snx10	1.1697771872412481	0.04402266795765635	0.3184938545775112
Trdv1	1.1693528909809445	0.361438160704053	0.677703894042363
Trim46	1.1693284215038535	0.15386407604697022	0.5000924132985436
Elk1	1.16875299014466	0.0474311828470143	0.3246097078864347
Tmem231	1.168659519158214	0.5020270379156839	0.769648452396141
Rnf14	1.167114183959507	0.06864181021025813	0.3744305269010629
Socs4	1.1641587594869085	0.03774637809134517	0.3040866038201314
Pcbp4	1.1627999031244793	0.0377703131901056	0.3040866038201314
Ifrd1	1.1623962253247502	0.003270210667001096	0.11093971768254106
Eif2ak3	1.1616713022843128	0.11015989616019536	0.4485541214414264
Tspan3	1.1608524951426906	0.0018051690026833931	0.08397675316112221
4921524J17Rik	1.1603725080691092	0.007857298371059028	0.1639234200848246
Nr4a3	1.1602180936391244	0.041945949032203424	0.3148538802762075
Tnfrsf9	1.1590186015546031	0.008014387757963124	0.16500274393908115
Aff1	1.1581824725618368	0.04185644377135876	0.3148538802762075
Rcan1	1.1579359294527283	0.10665674545888629	0.44262549365437814
Fkbp7	1.156914788427384	0.31894546626316944	0.6459500424932358
Gm9830	1.1556151332776974	0.06293483898722609	0.3613695835782257
Skap2	1.1547736173303633	0.008762397243400276	0.17109708167983295
Arl2bp	1.1545848714537046	0.0213383704873751	0.24568940150982688
Adal	1.1541174054179435	0.20277556300075186	0.5518360535507527
Il4ra	1.1536133224323768	0.025645985046328392	0.26592771709487356
Mapkapk2	1.1527342763369397	0.02645963489102718	0.26946613645490886
Neurl3	1.1525915201628463	4.198294247785749e-4	0.040687131115310866
Gsr	1.1521361507760028	0.014773688414249232	0.21542827089555114
Spag1	1.1516448241443638	0.2914790458241561	0.6283246920166833
Tbc1d10a	1.1512252199402884	0.02902134170116941	0.2797153042659912
Gm4724	1.1508234433437878	0.07709591239161857	0.39148571358367235
Gm14391	1.1498482825656755	0.2928839169755446	0.6287205389631688
Slc41a1	1.148894672784201	0.007272065989860908	0.15989995800979015
5730455P16Rik	1.1486788597158673	0.03042557991604624	0.282852470178425
Sik2	1.1479909834159145	0.08155013120104836	0.39905107664660194
Tulp2	1.1467922912397022	0.2770060183105833	0.6178575573825803
Plpp5	1.146006383407164	0.05202144579007908	0.3367965320315052
Wdr35	1.145055175250999	0.6785365106737706	0.8642738178499264
Hexim1	1.1444222521334346	0.016761827777014817	0.2266268473046447
Slc22a17	1.1435173422842295	0.29188820692902206	0.6284989570641913
Foxm1	1.1431220707498222	0.49290738882950447	0.7636451318028831
Ikzf3	1.1422310867413685	7.738052551901542e-4	0.05579619518205506
Nsun6	1.1419293658803666	0.04821268242559295	0.3264339588834902
Slc2a3	1.1414880432005257	0.05784706581805003	0.3492879913735013
Zdhhc4	1.141023531093901	0.0013706302687767895	0.07220530324601744
Rad18	1.1409155544789993	0.004884215656257396	0.1317125651780185
Dnajc16	1.139543020902014	0.16969622331898968	0.518996070243427
Aff4	1.1391955583882707	0.0859020920062616	0.40772198052200564
Scai	1.1389633951208933	0.06634924956011808	0.3683692455125516
Tspan4	1.138221466969613	0.019125827027556514	0.23874338135831025
Sclt1	1.1381215836676093	0.06955064976679007	0.37693899676309095
Fstl3	1.1375613009694532	0.7210418884692119	0.884869723143208
Cyfip1	1.1373648895349975	0.05103099230981822	0.3337554185251546
Mphosph9	1.137303749833217	0.09051183663928343	0.4180284464801493
Zbtb44	1.1367557406996847	0.07620519637892409	0.38901741178037486
Mgmt	1.1365873074336392	0.19199155190032519	0.541169443995615
Traf4	1.135504992444937	0.016238603826177127	0.22561408932760044
Rabgef1	1.1354821418293102	0.19537494328955768	0.5444221783701685
Gimap5	1.1354513717469317	0.00370382585916194	0.11985267325527604
Grn	1.1352493819316685	0.023547696718147364	0.25658776398131444
Depdc1b	1.1348956255175617	0.45241146766896867	0.7378387196065721
Gsn	1.1332351579907636	0.032573876304723234	0.28997284793795675
Nupr1l	1.1319416479363547	0.5887800800793399	0.8192927009860504
Neto2	1.1303975346257764	0.6202772153511092	0.8361921083119194
Guf1	1.128750743245658	0.033983148072861125	0.29520513224738676
Clk3	1.1284751325271847	0.0545592222410367	0.3417496053866719
Cgrrf1	1.1284553380058289	0.05304994134129863	0.3382970860887029
Cdkl2	1.1273767023496166	0.5324228437750307	0.7893755647286662
Tcn2	1.1269744429103317	0.016909349410984407	0.22663062089586053
Tmem241	1.1251305950592627	0.007448553482631805	0.16089972565058877
Mfn2	1.1250284242451247	0.2315683932068733	0.5751570618789446
Sorbs1	1.1241959043713767	0.11967591198046994	0.46057727974383766
Cage1	1.1238540294507362	0.3252352933506222	0.6498509836138081
Bmpr2	1.1234810921026896	0.380916402289197	0.6895704586867198
Cpped1	1.1230950278260097	0.19901428016467418	0.5483219150149505
Vwa3b	1.1229929634085214	0.6486231710765422	0.8495873665656297
Synj2	1.1226652655331057	0.2921844976076412	0.6286707476500105
Glrx	1.1224761950145217	0.0025604257864175234	0.10013434677253887
Rell2	1.1214793096477402	0.02762103820736044	0.27259531034928774
Cfap410	1.1210705303871	0.06568664091667738	0.3678843316598916
Alg14	1.1207936232816245	0.10079744300209299	0.433998770251733
Pspc1	1.1201504345252147	0.09349556738716469	0.42354913943093203
Gm49369	1.11976987124826	0.12160353114844881	0.46316650973047085
Sirt3	1.1197139621970496	0.034291435340840414	0.29520513224738676
Gosr2	1.1185253855419486	0.032413613676145175	0.28905639201346806
Cyb561a3	1.1181690519836094	0.03946193400711549	0.30865920856955353
Cwc27	1.117839234135753	0.02720968547037964	0.27248224993227976
Cd82	1.116731917694155	0.0029881732896119384	0.10739736835592814
Rlf	1.115988361032473	0.01274185437468954	0.20103845423270666
Pik3ap1	1.11523985826524	0.050743418829774005	0.33296984104228455
Nde1	1.114406303020112	0.040703911146339235	0.3122347226697578
Bag3	1.113822947777615	0.08661775799510489	0.4085482722769931
Ube2d3	1.1119545754686548	0.00235667367725343	0.09655679440072541
Natd1	1.1104615165415557	0.13381556876061315	0.47834030818904544
Fes	1.1099616780480246	0.25002691549677986	0.5943737502268555
Il21r	1.1099218413662975	0.041638235113935176	0.3144144076935915
Tbl2	1.1096859613927315	0.23824373069499888	0.5829518390303716
Exoc6	1.109514098129556	0.05615144203322546	0.3463496638135861
Ipmk	1.109503087920257	0.042021246063617616	0.3150091720831426
D16Ertd472e	1.1072211436307908	0.0011762398325551567	0.06945739782793321
Sdc4	1.1069208275654718	0.10128246418111729	0.43470825493212434
Tbc1d15	1.106396557979627	0.050475648066498464	0.3321948384159685
Gm10643	1.106052341268044	0.5121863696581206	0.7772289602577461
Mzt1	1.1050477625762767	0.007944776350089092	0.16485410926434865
Gm14308	1.104129129732181	0.3151964927109422	0.6429410327826907
Necap1	1.102663119811902	0.021129806357988	0.24426310215642041
Tubb6	1.1021410262012385	0.4744826277190627	0.7528683916923155
Bcl2a1b	1.1018818087447135	0.008234265185402205	0.16813932290970837
Ppp1r16b	1.1015017998875924	6.508339918078533e-4	0.05130307079286627
Cyria	1.1008242296111233	0.06889654330485302	0.37528773376208185
Sord	1.0989393976707547	0.11221484962451318	0.4499914197405199
Ttc16	1.0986870463275205	0.4458456122424138	0.7356178842387013
Mideas	1.0985010608076005	0.0043590654610480475	0.1259742891313612
Sgcb	1.0971899626444435	0.08554375810544483	0.4068640311844924
Zfand2a	1.09656297972179	0.17047599022406595	0.5194351845565028
Ncf1	1.0961094586864357	0.058275067195733755	0.3502757631287717
Rab5a	1.0956832811601416	0.01402267176873912	0.21037654641865178
Xntrpc	1.095669144446062	0.5293251820355735	0.7869766433871954
Ccdc73	1.0951563823036687	0.3685041878214995	0.683070825015527
Disp1	1.0939376232200764	0.20373270838628996	0.5523085705698642
Ccr9	1.092935398937752	0.05038636459351544	0.33180752362982224
Ddx51	1.0928181959027339	0.20602318798536923	0.5527700210756541
Efhd2	1.0926862616968371	0.0013569867335329487	0.07214541910032088
Klf10	1.0923150507210897	0.01467268988322756	0.2153138958554733
Tmem218	1.092190904243275	0.12164293356013926	0.46316650973047085
Ubxn7	1.091505847749508	0.05112521841042537	0.3341822350147748
2410004P03Rik	1.0911667938151728	0.40112720968680793	0.7047625036223443
Cdadc1	1.0909807878995128	0.016997444399840557	0.2269200445210375
Fanca	1.090225450637769	0.30344072497020697	0.6334339059280093
Fam118a	1.0898495923132088	0.07746869488313508	0.3917086658446129
S100pbp	1.089563223128342	0.02066013131462106	0.24273782226276153
Zbtb17	1.0892182381296687	0.10166388125559463	0.43532629532554107
Klf9	1.0881998109706048	0.12536075888927867	0.46818728449720365
Crot	1.0878000384913333	0.017892889834868628	0.23194412362345995
Sh2d5	1.0877268761329177	0.3463939877030111	0.6658507420879942
Carhsp1	1.0874139171333859	0.06017975062635134	0.3571470077038145
Fam107b	1.0862785657226093	0.016398554783554776	0.22572612221140195
Tnip2	1.0855241967869427	0.06590945151367376	0.3678843316598916
Ncf2	1.0853855537229977	0.20812557435566734	0.5546406897325937
Lcorl	1.085094438340111	0.0749338505093429	0.3869511010873288
Commd10	1.0839312477815684	0.08084460251612777	0.3979373543078204
Fam210b	1.0833770993583176	0.07113108182422057	0.3806679137675049
Hipk2	1.0832795265358883	0.04335181090882951	0.3169517379310305
Srgap3	1.0816769224319567	0.36973761991102805	0.6836647482694125
Pvr	1.0814252878616761	0.009110344884408856	0.17363781648671972
Flvcr1	1.080248176393241	0.04068650865707106	0.3122347226697578
Hook2	1.0800663704679478	0.09241603439202306	0.4209253015320845
Ip6k1	1.0796887204353638	0.010415479745282232	0.1819980269860677
Tpbgl	1.0792013793174475	0.2957611006428464	0.6301357702504434
Galt	1.078585914546295	0.03487688914557314	0.29520513224738676
Gpr107	1.078158192208928	0.051941632173524974	0.3366576462842459
Qsox1	1.0778297243511092	0.03776520468187254	0.3040866038201314
Sntb2	1.0775482911108822	0.004886277012758249	0.1317125651780185
Nucb1	1.077397068233485	0.038777247314933504	0.3069423998878482
Hyi	1.077010121021917	0.027307509325097717	0.27248224993227976
Fzd5	1.0769424444623499	0.10257105555006751	0.4371752206789841
Rab7	1.074965259444447	0.020809743479518163	0.24317997185937318
Capg	1.0748996793764034	0.0020476062119092185	0.0897697024783537
Hbp1	1.0727039739556412	0.02231601630425848	0.25093555565519504
Serp1	1.0725043309318414	0.006579094937355825	0.15307829816789234
Zdhhc3	1.0723921905816036	0.012871880726034271	0.20103845423270666
Cd46	1.0718398362179309	0.6491986036299131	0.8501480465469134
Nr1h3	1.071319771370693	0.5150538762644239	0.7785522189877546
Zfp513	1.0712670934344182	0.02448108211150921	0.2601293535767782
Scoc	1.0711482110097394	0.1375322423422973	0.483825541140841
Mknk1	1.0709135427267205	0.06278900427167226	0.36093509829710163
Rbbp9	1.0708832149221874	0.1659957588925029	0.5138430561692531
2310057M21Rik	1.070785877207709	0.13383286295723756	0.47834030818904544
Rgl1	1.0706227754368707	0.2716314125980407	0.6143722089977842
Dhrs11	1.0702098724811382	0.0246062622478453	0.26038525152695263
Nt5c2	1.070084762441411	0.08770075855312563	0.4105062469995181
Abhd1	1.0692243705490985	0.7000689526448274	0.8750054285024449
Gm1043	1.0689761769509274	0.347962864674352	0.6668402789404725
Ccdc50	1.0683076729622165	0.010074732495489775	0.18138402169731602
Rnf121	1.066598299230006	0.03062850938598044	0.2835963987047001
Pias3	1.066215301916145	0.12392128104386371	0.4670088428396754
Tox4	1.0658889984003483	0.0034303370454239644	0.11405129248719388
Zbtb46	1.0650417886375607	0.28216902128279064	0.6207294709582081
Tmem167b	1.0633726028431276	0.0354773050788624	0.2968104921644928
Phospho2	1.0632602282003472	0.067774871135971207	0.37145780916660326
Rap2a	1.063162228458571	0.22363039148797648	0.5663135048136667
Psap	1.0630147008692905	0.021078942988742102	0.24416442295292937
Gpr160	1.06205012900153	0.078616682796515	0.3934926982314072
Tm7sf3	1.0619297980531828	0.11241381880916118	0.45028281198771825
Tuft1	1.0607228823627584	0.5779063292673108	0.8137747887217762
Lyst	1.0605694604576072	0.009363809507678449	0.17624108756969772
Atf6	1.058340474637955	0.13403203386695614	0.47838738943344356
Zfp36	1.0571199838125018	0.003718995580940592	0.11985267325527604
Gm10359	1.0562582675425807	0.026680695284427337	0.270214350308999
Gm12671	1.0562582675425807	0.026680695284427337	0.270214350308999
Lysmd1	1.0553299530299447	0.08817657732519495	0.4119405649909684
Gpr68	1.0543383538156261	0.023843167705757916	0.2579817481575949
Mpg	1.0535144928972588	0.017805733274324873	0.23159497721069452
Katnal1	1.0532647116839557	0.12460194375225583	0.4675556549941278
Ptgfrn	1.0520153760886761	0.5004616480985293	0.7688183800416422
Mapkapk3	1.0503614804401549	0.0024469216295908776	0.09910554048303882
Oscp1	1.0501771211651814	0.4495064752381306	0.7365368846502361
Sat1	1.0486164307529595	8.676046937542171e-4	0.05922813817658226
Ess2	1.0479494650971208	0.06945560034242873	0.3769093420275636
Qrfp	1.0476822795004255	0.037134403302924474	0.30255622239112967
Srp54a	1.0472144875633997	0.1232331686461834	0.46611760013107323
Irs2	1.0463715871623798	0.05223966179709575	0.33735295822036115
2310022B05Rik	1.0461744747944082	0.10801227956257949	0.44489027822687593
Slc49a4	1.0457008116031492	0.08370707753068841	0.4031811554761123
Tom1l2	1.0453887897080385	0.23952344961929795	0.5841010438084634
Gm6741	1.0438941710320453	0.5860398610801612	0.8178890138021644
Intu	1.042870739782879	0.41862833363465135	0.7174264832357357
Spata1	1.0422007010641252	0.23613656343627537	0.5801619392963546
Rab33b	1.042075800599274	0.1138245963534335	0.452741297798506
Noct	1.0419177445381171	0.004666702309879517	0.12942246285836537
Gpr157	1.040717360708769	0.27540692927395877	0.6172046897889787
Slc25a51	1.0404534336693843	0.01932538460540293	0.23948116239799527
Adrb2	1.0400830252326054	0.037599281585975246	0.30400195618692327
Gm10925	1.0395663603695056	0.006304909595734284	0.15133679225286947
Ikzf4	1.0391743024356361	0.37474175690397293	0.6858178377857131
Prr3	1.0391380817028861	0.11208249077887142	0.4499914197405199
Ube2l6	1.0368654888718	0.10628632629546135	0.4420262698157174
Abhd14b	1.0361201007273206	0.052700947755686595	0.33773134212446465
Kctd9	1.0359021849713326	0.09480922938006477	0.4256056577213675
Peli1	1.0351638822603988	0.01575180860268605	0.221350323811436
Tarsl2	1.034847533090016	0.15619160901680496	0.5020103482894083
Coq3	1.0344153187119836	0.05283878205048911	0.3378031801010328
Odad4	1.034187439683426	0.28081961031420666	0.6196427597023114
Gldc	1.0331485186855955	0.4197341785543185	0.7178288197422432
Zdhhc23	1.0322457546869934	0.39927144738834586	0.7042340144502899
Rpe	1.030115323958868	0.05963798489071584	0.355765606004481
Aldh2	1.0298750540282189	0.42980610960963195	0.7248835663889136
Nt5e	1.0296190882541456	0.05261647059152608	0.33773134212446465
Plin2	1.0294485252671381	0.055712455801099604	0.345381301761035
Gm8369	1.0287993196586234	0.0022818096180659097	0.09435569019220932
Pgap3	1.028138674331772	0.11219943773309955	0.4499914197405199
Fam76a	1.0277967922798181	0.013213857434878093	0.20408068704978388
Mtmr11	1.0249026046348053	0.3822085063061508	0.6907173460610999
Unc45a	1.0242072602210328	0.020682263958073554	0.24273782226276153
Dkkl1	1.0233278962395347	0.2162976531743765	0.5608355995946808
Zmym6	1.0232767715437885	0.23460327033569647	0.5788167716298603
Sc5d	1.0230221282158354	0.06420127121321284	0.3641544080564585
Zc3h12a	1.0222666526020143	0.054088769093992926	0.34086576425520265
Zfp219	1.0218487548944433	0.2941008165120467	0.6296235145851704
Mical2	1.0217651199377578	0.41531601247669203	0.7153629196690946
Stx12	1.0215919566113594	0.195838922844215	0.5445139367411296
Fam83f	1.0215904250014154	0.470020770235147	0.7489819925694601
Eml2	1.0211901932739345	0.10175714945334632	0.4354496414107035
Fam89a	1.0188328005939287	0.5161670787380743	0.7792488337347767
Nucb2	1.0184522870447732	0.07118019166980562	0.38067842825281334
Brf1	1.0183091320620967	0.14462336200970471	0.4889900536267489
Sdcbp	1.0168601414262968	0.011761599738875477	0.19214005782405952
Pik3r5	1.0165820100908443	0.003857666344738628	0.12061218596002589
Fip1l1	1.015570771411963	0.020533749947582083	0.2424747933933004
Slc9a6	1.0154123076530328	0.1925595766818066	0.5417700657095776
Mapre3	1.013986654485804	0.09267169060337638	0.4217567236651492
Htatip2	1.0135649187973845	0.006340758352166715	0.15133679225286947
Mtmr2	1.0126888435758117	0.02506691325769671	0.26290634386731543
Ccdc92	1.012593693664713	0.1397656270393475	0.4842804706319609
Sanbr	1.0125010509002736	0.17457756874142355	0.5227358968517528
Zmynd10	1.0120594652905357	0.7485322161293667	0.8981647295215734
Bbs12	1.0107669450978196	0.6175786512594759	0.8352877959648972
Fam241a	1.0098378482407049	0.12420429020099273	0.4673384030269997
Gdi1	1.009256464481762	0.07524877563288672	0.38760145756153475
Aacs	1.0083660552481337	0.1327327264005138	0.4777964007746421
Ccdc71l	1.0069058958528965	0.17786234530380304	0.526423262639809
Trex1	1.0067648825239273	0.01660039924158808	0.2260101699694256
Gm12216	1.0066590117897491	0.03493378960820246	0.29520513224738676
Saa3	1.0063530473159927	0.03775561454100368	0.3040866038201314
2610005L07Rik	1.0062496512580248	0.011399924022524998	0.18910614308125998
Ndrg2	1.0055407942699033	0.37904991977048585	0.688277994522887
Atp8b4	1.0049948692113198	0.01224392008906245	0.19756378470980906
Ppm1n	1.0042270149337953	0.2475472104566406	0.5916619364073468
Tent5c	1.0036347947845137	0.0071546758788830515	0.15935037763450535
Golga7	1.0032721207050859	0.0235970891552548	0.25658776398131444
Ankrd37	1.003116333367168	0.04434985304992205	0.31899533703544763
Rnh1	1.0030331905106493	0.010347473690970893	0.1818810542307967
Arhgap15	1.0029517123861824	0.007539354209797185	0.16107690651561132
Mprip	1.0016379398616766	0.20816453034082785	0.5546406897325937
Kcnk7	1.0002955768445876	0.09895906996668215	0.43174732298716345
Nipa2	0.9991924729252624	0.02592457541679828	0.26663465890465887
Tspan13	0.9971735308435239	0.0011904742858649332	0.06945739782793321
Mgat4b	0.9967522318475264	0.09912578984763275	0.43187848847135163
Rad54l2	0.9964373440843008	0.12348688994919436	0.46611760013107323
Shld2	0.9962056178870498	0.18848732146486263	0.5379956031024542
Hilpda	0.9960105482806076	0.016854107219154472	0.2266268473046447
Aplp2	0.9958454230805378	0.03387802423126668	0.29520513224738676
Zfp266	0.9955775421813717	0.013516577637971258	0.20627084154665926
Nab1	0.9938240671829055	0.0730791126045526	0.38373410166872773
Ppp3cc	0.9937348285035181	0.0037398771233335677	0.11985267325527604
Pdlim5	0.9930397163231257	0.1580365880228905	0.5033835100212551
Cebpb	0.9930081511054832	0.43116067212711906	0.7260692854080532
Piga	0.9929114580445275	0.07306539846600121	0.38373410166872773
Pim1	0.9926421875430584	0.00992387299004831	0.18087159982020115
Slc7a5	0.9912362058263264	0.024769499971794704	0.2604974668865957
H3c6	0.9901541164990331	0.2253575347180177	0.5676248223953662
Cipc	0.9898374003672386	0.1562873542518971	0.5020103482894083
Rab27a	0.9893720044603	0.007454918365935895	0.16089972565058877
Ldlrad4	0.9879833605080037	0.03981922304725263	0.31043787503714404
Trps1	0.9874053257714785	0.15740015102361837	0.5027629091595337
Tubb2b	0.987179250473097	0.49764033621649284	0.7665255752910117
Foxred1	0.9867209954425595	0.032997682220803896	0.2911351201944718
Ubqln1	0.9865871425027288	0.010976970297218218	0.18665295538758706
Prdx4	0.98625954233421	0.08161780084326752	0.39905107664660194
Dyrk2	0.9861323197690037	0.019213232790050248	0.23886106325302772
Zfp949	0.9850887525480907	0.1306260800523927	0.4751050080594119
Exoc7	0.9850091324741888	0.04239308285141705	0.3152963533074916
Errfi1	0.9838198983360034	0.016568648974487052	0.2260101699694256
Trav13-4-dv7	0.982057641950931	0.20757089137447315	0.554074214438641
Rnf215	0.9819825387160832	0.023146823577857623	0.25571964816030873
H2-T10	0.9818254408367642	0.04718794272777961	0.3244648127026321
Sec24a	0.9801795771291077	0.1107059833993486	0.44883633171817994
Tmem181a	0.9790684751873662	0.05647015297950011	0.34658873295707376
Dynlt2a2	0.9789078167925016	0.4044873889911451	0.7076784216253663
Map3k14	0.9782519721233314	0.008908078458986958	0.17115356863552808
Mfsd6	0.9780610619338086	0.04772001257906579	0.325891341236459
Cdk6	0.9775797608442787	0.07268440844711971	0.3833038774477696
Zfp715	0.9774270810274883	0.21486914301842044	0.5600870544517661
Dlat	0.9772093256429404	0.08001509533770847	0.3956854500262077
Smim36	0.9765667667707612	0.07078699711004723	0.3800230738290437
Vps41	0.9758619021047705	0.10758150801756067	0.4439083898421307
Slco3a1	0.9754307427950479	0.0024738166742347047	0.09910554048303882
Pfkp	0.9751838755895719	0.015210530663939957	0.21826354759934735
Gm46223	0.9747252804568189	0.010808408317064363	0.1861151046776944
Trav9-4	0.9737284280901035	0.3850563098592312	0.6929331846585479
Ccr7	0.97290162263449	0.008868514765063716	0.17109708167983295
Riok2	0.9719767178555463	0.028265445911784762	0.2756289298183027
Ccp110	0.9719212925953977	0.531442367833054	0.7885852858765201
Ginm1	0.9703881639558123	0.009420668420646573	0.17675566073886675
Ccdc116	0.969682940799095	0.2118390569192623	0.5571924930551885
Mynn	0.9696167174188117	0.082916013457551	0.401091005140363
H2-M3	0.9696120276301459	0.03315974037340374	0.29203353029615187
Parp6	0.9689583760424911	0.020105962287987476	0.24090443222436966
Tvp23b	0.9685419574775977	0.045313457789086874	0.32131614167959144
Arhgap26	0.9678752541104805	0.056740286772093446	0.3472270131769343
Prkx	0.9676066231803233	0.006325856439758722	0.15133679225286947
Etfdh	0.966937402889914	0.0137170446621729	0.2079547230847421
Tmppe	0.9665019730683526	0.3771495470075389	0.6873604160961653
Por	0.9657002478611005	0.017112554865473757	0.2277134319296087
Rnf138	0.9649955154875771	0.004557549702197091	0.12731344047033377
Ccdc117	0.9644919261719291	0.011826742032700501	0.19214005782405952
Rab27b	0.963079395536218	0.5127763015975275	0.7774090082311321
Ak2	0.9626123178241297	0.004051826259951289	0.1233401571531874
Pld3	0.961822672730726	9.351416423046754e-4	0.06093871849915946
Prrc1	0.9617501804135999	0.0486199067895665	0.32658545371467274
C2cd2l	0.9616415534098288	0.11488991932460942	0.4545558982332026
Mbnl3	0.9593459834489679	0.09381301849114893	0.4239407733381846
Hspa4l	0.95932735258947055	0.2481303870484042	0.5920506956852118
Crmp1	0.9588728146926391	0.2951321520608477	0.6300122673164416
Gapdhs	0.9583781814633024	0.22019013005159674	0.5638549107524051
Mrgbp	0.9583522863594229	0.048169668275686715	0.3264339588834902
Slc31a1	0.9578572484571777	0.029126976972480473	0.28007598462113126
Trat1	0.9575983187365869	0.047221873889406914	0.3244648127026321
Tmed8	0.9561718349814319	0.1396118567682566	0.4842804706319609
Prdm4	0.955938267950855	0.10158980396479012	0.43532629532554107
Derpc	0.9552402517117309	0.1494187335540466	0.4949326628515937
Abi2	0.9546779324441728	0.17659961951924416	0.5245252281038598
Bnip3l-ps	0.9544100530730506	0.071441515756114	0.3808783582616854
Slc15a2	0.954021429223183	0.4472926971025821	0.7358751606964464
Cchcr1	0.9538758615138625	0.2620742275552751	0.6052509958224983
Gm29761	0.9533593340904833	0.4322770077680982	0.7266302318247089
Myo5a	0.9533329694588399	0.18540384468699048	0.5341320100622745
Gm8437	0.9531989883528822	0.5125285827876764	0.7774090082311321
Cert1	0.9531505335510411	0.12103457507577634	0.4622230693972961
Snx9	0.9530845426508794	0.03644751693892256	0.30078326389438453
Gbp2	0.9517369529730999	0.003058320010814346	0.10856565527620035
Lrrc51	0.9509631664986528	0.6402938148492128	0.8465165148354095
Ndfip1	0.9505680268549259	0.00720801880764878	0.15944878261785722
Ccdc88a	0.949789070581263	0.5408177290292941	0.7938247958173311
Eif4e3	0.9496609081471306	0.07284976212100511	0.3833038774477696
Gvin-ps2	0.9496258648652762	0.3089154352862753	0.6381576450569842
Klra6	0.9496002146208617	0.015102133846309648	0.21729776256136124
Tmem203	0.9495802936805227	0.010915881184642562	0.18665295538758706
Sppl2a	0.9494243754983067	0.01895628424404002	0.23874338135831025
Pik3cb	0.9492645935168984	0.24438853374767433	0.588300579774199
Setd3	0.9491311724260258	0.015371099018649248	0.21912874892153897
Nmrk1	0.9488299756347467	0.046653127053902836	0.32387616847824285
Fan1	0.9486169033280687	0.1056215152914123	0.4420262698157174
H4c8	0.9486063005448983	0.3233113329326659	0.6489537680386741
Csnk1d	0.9478781183360292	0.05643366566162653	0.34658873295707376
Mfsd8	0.9478297744295348	0.12333594615475785	0.46611760013107323
Kif3a	0.9478048918382631	0.47377496695202614	0.7522022662160167
Etv6	0.9473237288226852	0.16183124002426366	0.5082515245487426
Impa2	0.9468020976218661	0.12181266391985385	0.46350682837841484
Lrrc57	0.946521481408956	0.055831341901883345	0.34570308178269926
Vti1a	0.9463445301962308	0.049480316625251625	0.32845478302964787
Agpat4	0.9456948111981571	0.056284295848081145	0.34658873295707376
Arih2	0.9455393160162391	0.05849204380956817	0.3512871990791192
Ccdc134	0.9454608747052236	0.08723725379733845	0.4102041961693954
Cry1	0.9454105359503115	0.05676260265681703	0.3472270131769343
Ptger4	0.9452519352081978	0.014765378531480829	0.21542827089555114
Cdc42se2	0.9452341608587247	0.08541111851312551	0.4068319188779236
Zfp971	0.9447737351413918	0.16293777578186397	0.5100801656432091
Taco1	0.9445526785009215	0.4331252879190347	0.7271487844473083
Aaas	0.9432503853138554	0.006726170852461516	0.15396792286676292
Abcb1b	0.9430493434983553	0.012505524698498922	0.19955219702155197
Tcf4	0.9427609898615947	0.09631900802690053	0.4269044931257593
Slc25a1	0.9427013108536118	0.015368197267871503	0.21912874892153897
Ubac2	0.9423387728488937	0.005222863618994911	0.13820224213840432
Prkar1a	0.9420102074145742	0.00451445682520443	0.12676134031179154
Dapk2	0.9411737212316025	0.07969838361228931	0.39545187298501633
Braf	0.9407542387419885	0.03283685500286157	0.29074351202456944
C920006O11Rik	0.9404473923835586	0.2532704655897002	0.5966964773397909
Patj	0.939409564196084	0.020583492320377195	0.24256562911153393
Hspbap1	0.9391850950061609	0.26282557946655644	0.6060824650908869
Vcpkmt	0.9381708675313165	0.12033443645471825	0.4609224413605858
Ell3	0.9378676636218533	0.5799937213419059	0.81463203836396
Gm28437	0.9362061444654666	0.14967899502065568	0.49550834018746187
9030025P20Rik	0.9345227088025174	0.0466723184615861	0.32387616847824285
Slc52a3	0.9343765521618455	0.13964304776262804	0.4842804706319609
Nudt13	0.9342673261759531	0.29470418547304417	0.6300122673164416
Relb	0.9325002958620461	0.03452424324144816	0.29520513224738676
Zfp932	0.9324298961378616	0.04351002593461081	0.3174090384911975
Trav7n-6	0.9323402328028236	0.5272181245099148	0.7855463534961802
Sytl1	0.9323271492668632	0.1396083436090594	0.4842804706319609
Smad2	0.932122611338956	0.10513406531571813	0.44187236516154565
Icam1	0.9313487287424849	0.008759310751302674	0.17109708167983295
Fut7	0.9306801801099982	0.34135120365118976	0.6618771153821473
Dazap2	0.9305367055364346	0.0031868299635873084	0.10975061877584112
Ube2j1	0.9305093024378666	0.008998759170986864	0.17217028947873209
C1qtnf4	0.9301407968852817	0.23433763244340286	0.5787953897451378
Ahnak	0.9300596050989896	0.03366401493966523	0.29458585843100454
Mterf3	0.9289738493486368	0.15188930025056252	0.4985339564696273
Cmpk1	0.9282678908383692	0.018043603289854836	0.23311203936736308
Suco	0.9273128136861217	0.04456521052699505	0.31934710177015024
Ccng2	0.9256984100028234	0.26284706451780476	0.6060824650908869
Tgfb1i1	0.9254724089633823	0.5713564803254234	0.8096965622791316
Ggcx	0.9253411281566899	0.329633697766324	0.6534641058224216
Fundc1	0.9243468289243015	0.0899301602530247	0.41617499351750736
Cast	0.9232024031308148	0.05554650576430825	0.34473110924179795
Stat3	0.9215824135966546	0.003165484037996262	0.10969061244470588
Tmem216	0.921428022605904	0.10112452745517296	0.4345153345438847
Samsn1	0.9211181001215145	0.011148716784699343	0.18767520335836557
Zfp87	0.9208044901625572	0.0364912422034554	0.3009031531441745
Adipor1	0.9195964690637108	0.0014943600807249015	0.0759490407547277
Ninj1	0.9195839524938281	0.013857865864376291	0.20898777699171042
Card19	0.9192924504523505	0.014382905874192864	0.2132848137153767
Fbxl20	0.9191664807565161	0.12064213078767053	0.4612620767089106
Vapb	0.9189593056231393	0.05270201778201783	0.33773134212446465
Ppt2	0.9177759616967371	0.06079773397674645	0.35843524429535145
Atp6v1h	0.9176998428960923	0.04908125947883262	0.3280709679068899
Ints6	0.917646088891261	0.0429305080344366	0.31599990645489173
Polm	0.916241121810681	0.13509763961445528	0.48016681091557933
Vps50	0.9157200408830368	0.2032225269224717	0.5520551667305289
Zmym4	0.9152258572477918	0.15267872966360496	0.49942004653501854
Ly6d	0.9148068522048023	0.0611771726425597	0.35843524429535145
Trim23	0.9141051737168531	0.0752558953746934	0.38760145756153475
Zc3h12d	0.913830277846178	0.0033712644305814504	0.11292478664391085
Prdx6	0.9125881832420877	0.0011920399384528714	0.06945739782793321
Prss30	0.9109520486963241	0.27748509108707464	0.6178575573825803
Abca2	0.9107658129688527	0.04074997754679118	0.31238039266267764
E130311K13Rik	0.9099737129928962	0.2566365570194604	0.5997605259667257
Padi2	0.9099044839604868	0.014706366467375658	0.2153138958554733
Zfr2	0.9094925337522108	0.5378378598975992	0.7917173818124843
Slc35d1	0.9088750117051139	0.1413726647604763	0.48546357340626223
Igsf8	0.9084061775079686	0.024171779622429466	0.2582833092377384
Vopp1	0.9083884843700529	0.015531382782689698	0.21959015093614098
Gtpbp10	0.9082216549731958	0.2189979653155843	0.5626179857562392
Thnsl2	0.9081111823241835	0.6979740250828947	0.8744584833393099
Zfp703	0.90794606159768	0.22016035507628318	0.5638549107524051
Slc38a7	0.9075240948499701	0.19044997580338513	0.5398863057532711
H1f5	0.9065128069770296	0.4877389868365076	0.7605436268462991
Cds2	0.9064616185284349	0.0449812323546273	0.32053642845913227
Zdhhc13	0.9060301621020281	0.09523161790279519	0.42645878176977303
Fam204a	0.9055547491880516	0.012803096102786902	0.20103845423270666
Gdpd5	0.9023093486822438	0.07590581202762936	0.38855219757017834
Slc22a5	0.9014201282680419	0.12119560927407717	0.4625318373122819
Aldh7a1	0.9013878159061637	0.1768019734754056	0.5245615173891574
Fem1c	0.9011572713641236	0.11366680453942088	0.452741297798506
Npl	0.8994384308945877	0.4598646671452652	0.7430835026108392
Numb	0.8985388297051506	0.24457572252414697	0.5884609198667536
St3gal4	0.8977634092090137	0.03099514105163717	0.28478359288948357
Ankrd13c	0.8969286320706882	0.017432150092446946	0.22932122647270287
Rnf185	0.8957078436339616	0.1888039278189317	0.5381991573311056
Sbsn	0.895048624742202	0.16676900905430478	0.5155450314736104
Slc4a7	0.8945528896388995	0.14138490133007203	0.48546357340626223
Armcx5	0.8944756736776398	0.10300294860230677	0.4376908774810723
Tmed2	0.8943811991704855	0.010705016956993425	0.18488589915094783
Cnrip1	0.8943557880059805	0.32931537273056916	0.653139325286673
Slc12a4	0.8940384432098227	0.12007677800071793	0.46057727974383766
Riok1	0.8926009569261462	0.004035543210737466	0.1232226438064296
Smpdl3b	0.8920203490372032	0.08208414945827856	0.3995790277854319
Naga	0.8898880739379305	0.011854923192356953	0.19214005782405952
Nccrp1	0.8893032868453482	0.47795352604661	0.7549493195508954
Hspa13	0.8889497344087083	0.1363058768992995	0.4822582703940921
Pla2g12a	0.8887305068598268	0.19229322974891486	0.5414269694485274
Tatdn1	0.8882793945960921	0.0682071763075457	0.37329515799817586
Orai1	0.8882000603676135	0.015470974329367075	0.2195432113627404
Cenpl	0.88762816480385	0.037377610325679454	0.3034662141642251
Dnajb9	0.8872789584318843	0.062381361710864204	0.36093509829710163
Mtfr1l	0.8869857975483058	0.036231900630682115	0.3004652868052118
Pim3	0.886252955697449	0.1169582420867482	0.4576063463616124
Ipp	0.885743210043568	0.2828394049692522	0.6213703205474842
Qpct	0.8851533422713955	0.1779859102156862	0.5265188323483004
Cfl2	0.8849496793789444	0.04863355729153786	0.32658545371467274
Dennd10	0.8848254570823642	0.028721980612027714	0.2786925906820553
Dynlt3	0.8839188999871239	0.10743303459751	0.44368651130840764
Rasgef1a	0.8836986524230543	0.35895676847757385	0.6757554252299345
Maco1	0.8830775193432716	0.047145072768058995	0.3244648127026321
Zfp973	0.8828695716060775	0.1586766751874275	0.5038956239023813
Ccdc181	0.8825249696163526	0.3283447826473548	0.6523890855429522
Pdk3	0.8814727013613535	0.12308187887434154	0.46603073074278906
Zeb1	0.881226054321842	0.042913148270830745	0.31599990645489173
Pidd1	0.8809131264828087	0.36948777226083573	0.6836647482694125
Camk2g	0.8794350752317293	0.02931116129149035	0.2804003879103849
Mkrn1	0.8790942792348977	0.014113640596886624	0.2114663267094558
Stx3	0.8788152107114584	0.4494767865854211	0.7365368846502361
Dnajc18	0.8787720416184159	0.04158025479128375	0.31435871528639625
Edaradd	0.8787350781440582	0.21925374568432446	0.5626179857562392
H3f3b	0.8786655129714624	0.0032790538033931264	0.11093971768254106
Gabpa	0.8781545781290312	0.13829170921164136	0.483825541140841
Best1	0.8771907883327229	0.7082509144056628	0.8779430821543157
Tob2	0.8767869596895652	0.019162379399999593	0.23874338135831025
Smim15	0.8766427444085574	0.0165201462269153	0.22582100357810642
Tlcd3a	0.8766343103434433	0.40328368198695075	0.7068799512433077
Mdm4-ps	0.8762535286659799	0.5024968363756257	0.7699968124937698
Gng10	0.8761233664614521	0.0052397368644390464	0.13833145127009902
Brf2	0.8759449640124912	0.34255920180017574	0.6629937109828262
Rxylt1	0.8733902945186633	0.02693469934394951	0.2716307922475048
Gm21092	0.8733579479508451	0.18437253694866418	0.5333766195528432
Slc35b1	0.8729799675062484	0.0228787546982509	0.25478010902868786
H2ac13	0.8729206965499672	0.337090642607284	0.6589287091475162
Snhg4	0.8720507573662578	0.2844520056490464	0.6220000887142851
Plekhg5	0.8718547137098984	0.41960709172768684	0.7178219098923361
Thap6	0.8718287094859503	0.24784474913897184	0.5917544246933996
Slc16a2	0.87148541581253	0.36451430090006354	0.6795598225299291
Sec24d	0.8685943285921898	0.0845405658716532	0.40479155767981545
Rhbdd2	0.8685253336442242	0.0875982747895797	0.4105062469995181
Napa	0.866888881069257	0.023092490719100543	0.2556795253610969
Trip10	0.8663804279762259	0.4956237681478718	0.7647377286493907
Lrrk1	0.8661126777556793	0.028139792517541257	0.2751102289142408
Zfp692	0.8657310055937546	0.19672460501283756	0.5450556599503139
Bpnt1	0.8655580378194934	0.08065469680247958	0.3979373543078204
Mutyh	0.8640840825256033	0.26477344158410787	0.6078987453842493
Dmrta1	0.8633036396961713	0.12645302635161978	0.4700027593487878
Cers2	0.8626332148570182	0.11778968871891446	0.4578637596866968
Usp20	0.8619760746196681	0.1728481277131179	0.521346104425161
Plod3	0.8615179491839333	0.3112186065099172	0.6403654473524013
Hace1	0.8613052924917532	0.1602841558401957	0.5057613073374297
Pcif1	0.8611789333563813	0.002937919996943453	0.10700905397508306
Enc1	0.8607330465844116	0.25815581289112877	0.6010784285216857
Odf2l	0.8602916957399223	0.27295021157077076	0.6150647386234155
Spata6	0.8598804980511296	0.0941293015751181	0.42477236439857147
Atp8b2	0.8582881301270016	0.01638484134085586	0.22572612221140195
Phtf2	0.8572746785784093	0.17544684851282763	0.5239535491998494
Adat3	0.8567667311878382	0.08203516474383044	0.3995102134443106
Gm3940	0.8564294530037198	0.5617843260153328	0.8044080889828519
Map1lc3a	0.8564277694254709	0.20521372999112095	0.5527700210756541
Phf13	0.8562134825851375	0.13023407626312053	0.474445314624919
Ets1	0.85615631295863	0.06136155571971182	0.3586262757539591
Gk	0.8559233299601008	0.4115958024523604	0.7134687837143853
Mcfd2	0.8559053319475218	0.1520464818035172	0.49873326279994545
Map1b	0.8557995703813756	0.6482665997186559	0.849573068060129
Gbp6	0.8557363909436626	0.010108049300998036	0.18138402169731602
Pcdhgc4	0.8541060870879391	0.7838228306611662	0.9117949024282952
Cfap36	0.853989074159176	0.04691804466440944	0.32407883308198987
Gm2420	0.8532280835998225	0.5056587687611007	0.7722549219350351
Prkcd	0.852916724285099	0.015515788928185347	0.21959015093614098
Glipr2	0.8527724063458031	0.006339698039447648	0.15133679225286947
Chpt1	0.8518642460621049	0.12463931113188151	0.4675556549941278
Rragb	0.8515701374491358	0.2798584634112544	0.6194974167030376
Slc6a6	0.85155614279809555	0.09625185944054308	0.4268918110429897
Pcbp3	0.8506189710284533	0.3972643799271085	0.7025582578478808
Mre11a	0.8506074352457533	0.34877928618290577	0.6674171959054025
Gm20604	0.8503883037523217	0.10635909898660238	0.4420262698157174
Pias2	0.8503284729961678	0.1339861525967433	0.47838738943344356
Nmd3	0.8501386057683558	0.08366552706788928	0.4031811554761123
Rbm18	0.8500157015114622	0.07087903340959945	0.38016336980313753
Gsdme	0.8496375012227944	0.28734084080895805	0.6255994112875918
Nf2	0.8495600816470716	0.12583415064337097	0.4689110452107787
Fgfbp3	0.849286185656152	0.2955929967048538	0.6300122673164416
Slfn3	0.8491395375512516	0.2707544116849494	0.6135717241424595
Syngr2	0.8484340500648813	0.00959945695913867	0.17767771267225044
Klra17	0.8475549702310792	0.30100107076034266	0.6329223564851953
Vps11	0.8466791265753022	0.11070367012666692	0.44883633171817994
Arf2	0.84626978243422	0.11743722105858037	0.4576063463616124
Ap2m1	0.8454543024761563	0.028122449012118345	0.2751102289142408
Bbs7	0.8453524198996731	0.6746291195377048	0.8624884171262782
Sirt2	0.8450684394973873	0.006321460935027312	0.15133679225286947
Kif13b	0.8446824344851014	0.21725174597307306	0.5617286851840753
Btbd19	0.844473960112957	0.02697080501874237	0.27175736026308356
Stk40	0.8442738478184122	0.024077518199125247	0.2582777718373503
Ctnna1	0.8442220812525632	0.08343642057045532	0.40285007929677186
Nfkbid	0.8438613394172076	0.07399124520061193	0.3847490733822158
Gm5641	0.8432882598863429	0.029947765599930027	0.281798089849698
Dars2	0.8432052983551559	0.5128402358622363	0.7774090082311321
Fbxo8	0.8429740289817964	0.11649246586160855	0.45750785143842115
Sbno2	0.8427619958883303	0.045702212925551905	0.3219063068504568
Nr1d2	0.8424042184026144	0.2407242388457941	0.5854432699463845
Pdpk1	0.8421032790580671	0.04735727215490427	0.3244648127026321
Pilra	0.8417519120588992	0.45163994797813756	0.7374041372339467
Cpeb2	0.8411659399507915	0.45779886942203574	0.741601365635609
Tmem14a	0.8405918683072557	0.587246981696318	0.8180473832202874
Jmjd7	0.8403994278145723	0.10742535581010801	0.44368651130840764
Ehd1	0.839784189082982	0.09484263916923207	0.4256056577213675
Blvrb	0.8392192043656244	0.11638065602041682	0.4573173121619717
Bsn	0.8390656211610925	0.458402677620776	0.7419103897525735
Jund	0.8387466914542658	0.13334671567634138	0.47834030818904544
Ankrd50	0.8383792158620174	0.29041150626880097	0.6277829394459729
P2rx4	0.8366659885738388	0.03297259018270345	0.2911351201944718
Eps15	0.8365560341231193	0.024105995752012863	0.2582777718373503
Mtmr1	0.8358814466852396	0.11744581707347962	0.4576063463616124
Atp6ap2	0.8356433691185714	0.025327938365789948	0.26489172881492307
Ghdc	0.8349429974603646	0.2803501300166928	0.6194974167030376
Ctla2b	0.8345835416142346	0.027500658356484065	0.2725731060642239
Kbtbd7	0.8343739094704972	0.3004066716875922	0.6323283654916532
Dnajc5	0.834219595894159	0.04225358116030507	0.3151131540134557
Gpr155	0.8333811190736982	0.3322902118252167	0.6548918007228823
Wdr33	0.8324836990829994	0.007487923026128031	0.16107690651561132
Mapkbp1	0.8319031133512624	0.3140717473711097	0.6424549201100164
Bag1	0.8311506042017092	0.0141747519276672	0.211869435582019
Abcb9	0.8306998714153284	0.016509233500701957	0.22582100357810642
Zfp658	0.8302698882879691	0.4370462534678128	0.7297458466739303
Gm6637	0.8299686642797174	0.41730363668206105	0.7167533208874406
Setbp1	0.8297944463625628	0.31340705243533623	0.6416640929807408
Arl4a	0.8294834965397477	0.01468605643338284	0.2153138958554733
Commd1b	0.8293025875324358	0.24200444478391087	0.5859036402642199
Psrc1	0.8289618174730891	0.39164247142632236	0.6983411869488225
Itk	0.8286669082199634	0.041133773359849045	0.3132462677362296
Trav9d-3	0.8279127378741289	0.32175684326366033	0.6474401366182282
Trav9n-3	0.8279127378741289	0.32175684326366033	0.6474401366182282
Cep162	0.8277861196744407	0.20849008460949703	0.5547254531585747
Cybb	0.8275597925397014	0.1103879093156286	0.4485894011181427
Sik3	0.8273112641114149	0.20660001134421604	0.5527700210756541
Zcchc4	0.8270309423937263	0.23229601422211021	0.575848542346473
Ppm1j	0.8270306492741142	0.01118606030348165	0.18767520335836557
Rprd2	0.8268555278479761	0.018078957093304007	0.2333075257107923
Dennd11	0.8266365779014846	0.08147096890759839	0.39905107664660194
Egr1	0.8255333107760103	0.02009829980291904	0.24090443222436966
Slc4a8	0.8254617337538783	0.3904674905277963	0.6976650825800195
Taf9b	0.8251300100157142	0.20846168197020432	0.5547254531585747
Tubb2a	0.8250868813268162	0.1610504133079521	0.5071372917744242
Med22	0.8250532224457263	0.10406674615802865	0.4391433981072336
Capn2	0.8249324492227199	0.06895311457882608	0.3753909501130462
Pdcd6ip	0.8247275868122337	0.05129210201703187	0.3341825902594978
Carf	0.824555009600749	0.20968981389759153	0.5547254531585747
Lins1	0.8243361429754748	0.2905735526874886	0.6278979354477535
Gba	0.8239973481319209	0.00445727390995252	0.1264708239572702
Ap3s1	0.8239378574913072	0.01313686337130338	0.20343623183184847
Plcxd1	0.8239262361231221	0.2597141793300638	0.6030031167097899
Tusc3	0.8237890214327956	0.060989149099064034	0.35843524429535145
Zfp408	0.8237425024121108	0.06846995050567664	0.37384657784381986
Ppm1l	0.8234398703255984	0.6343277619609187	0.8428925355001645
Ctsw	0.8228282645774385	0.002635656312921319	0.10115496416817119
Ctsa	0.8228142555498703	0.00913621281738937	0.1736482492161798
Abhd17b	0.8223294864341506	0.2952516895499709	0.6300122673164416
Chst11	0.8219906616915336	0.11535498900684502	0.45518560411660947
Cggbp1	0.8211654650816076	0.012479384549885864	0.1994108858061402
Stard10	0.8211315828252825	0.19532050482646707	0.5444221783701685
Lin52	0.8205604989664343	0.16454711405354405	0.5119687310775991
Sdhaf1	0.8204834672496526	0.06158853404284592	0.35904341447817756
E2f5	0.8202833554873061	0.18300774871877692	0.532396922033728
Rp2	0.819698023083899	0.16225825288286577	0.5089650526127304
Zfp667	0.8195242617518437	0.2098362802186306	0.5547254531585747
Cdk16	0.8195009709391741	0.15632967043747353	0.5020103482894083
Nrarp	0.8189448538500752	0.10720658296023028	0.44366611592514643
Prdm9	0.8182287709375409	0.2485928897545945	0.592086739556856
Sil1	0.8171795639094102	0.056400910665383906	0.34658873295707376
Kifc1	0.8170428459060987	0.6665151719863049	0.8587990842394664
Fnbp4	0.8164371689556589	0.044313119186534376	0.31899533703544763
Cln8	0.8162669300197329	0.18432705102230643	0.5333766195528432
Dhcr24	0.8161915077396884	0.31731303458290316	0.6443409498343486
Ocrl	0.8161126427398435	0.19877932853044608	0.5482168487721274
Ireb2	0.8159402945411438	0.06257316598984806	0.36093509829710163
Phf8	0.815724365109701	0.2030260784734944	0.5520414488212833
Tnfrsf10b	0.8153550052729033	0.11350107559334097	0.452741297798506
Rttn	0.8152478217659374	0.07554045267096947	0.3880267233245955
Cenpi	0.8142203384436125	0.45135774975637555	0.7374041372339467
Aqp3	0.8141507115115134	0.1671008270697111	0.5156645962806617
Bcl2l13	0.8141202792023332	0.14323261971926263	0.48820969285921473
Spg21	0.8131428811130617	0.04793910310471534	0.3264339588834902
Kdm3a	0.8118137892725139	0.15577820663653855	0.5018006279586585
Sfn	0.8116912253274551	0.07608458901983693	0.38874575000968054
Atg12	0.8115338880381451	0.11477492362573281	0.4542864354780773
Il1rl2	0.8111566197305087	0.6765980898718971	0.8629131287698515
H2-D1	0.8107249317703022	0.014445202267792718	0.2133600512259879
Vps33a	0.8107176235916338	0.07992708694706413	0.39558936169381337
Sh3bp5	0.8106065884669631	0.11543637145660661	0.45518560411660947
Osm	0.8097466920669021	0.131110946042624	0.47601828000561947
Ppp6c	0.8097340243401838	0.04401403814549405	0.3184938545775112
Pmepa1	0.8096807681894966	0.18601960722116173	0.534655756978212
Med14	0.8091422749351045	0.019464458279924737	0.24017267933207667
Ankrd28	0.8089558196862328	0.08830124060622249	0.41197006712768547
Tmed4	0.808236159134518	0.030209676850618022	0.28248352148958256
Sipa1l1	0.8069662955025994	0.007323489756825722	0.1603246704449684
Rrp1b	0.8067215422919602	0.055183747269513736	0.34376614052288335
Babam2	0.8065027514905365	0.028961530748955307	0.27960600857798945
Alg12	0.8047626266865056	0.10721099946945836	0.44366611592514643
Pole	0.8046950731535087	0.24424802643891283	0.588300579774199
Cstf2	0.8035040133100466	0.1168599669393866	0.4576063463616124
Inpp4b	0.803154441414339	0.17491685489023864	0.5230730313293631
B230307C23Rik	0.8029028432239693	0.04614839463545053	0.3223398214863453
Tmem41b	0.8028260832712171	0.0956402448522698	0.42656736029731773
Med23	0.8022721482868747	0.1363781904736492	0.4822582703940921
Ahsa2	0.8021921552342004	0.08211856417433121	0.3995790277854319
Lpp	0.801313534358191	0.10237979232242933	0.4371752206789841
Pold3	0.8011986727767892	0.18493173839030255	0.5337897087337805
Ftl1	0.8007899546969064	0.006073785000000391	0.15069517751613876
Akap11	0.7993799574745055	0.15180545522519828	0.4985339564696273
Aopep	0.7991541336442376	0.006639911540327985	0.15320931888152792
Taf4b	0.7990627347046173	0.16861987189011243	0.5177981000788467
Hmgb3	0.7990569107518901	0.11065309029656854	0.44883633171817994
Cdc37l1	0.7988566484931123	0.02747711390824748	0.2725731060642239
Tap1	0.7986203429305121	0.022922577906405204	0.2548272584131339
Pcgf2	0.7985775600444833	0.5405501832793285	0.7938247958173311
Mthfsd	0.7984549208876563	0.3145371355038189	0.642723154854332
Isca1	0.7980476830393037	0.03479787718273771	0.29520513224738676
Asl	0.7980177946709057	0.03432586687367013	0.29520513224738676
Ubb	0.7978477456897632	0.011704780405813348	0.1916865876872187
Fabp3	0.7975383780184615	0.6420077961343533	0.847049910975308
Ing5	0.7968732562093495	0.26491784070910074	0.608074214738332
Cd7	0.796498288495334	0.003711382160229836	0.11985267325527604
Gm3604	0.7962028084784608	0.41373239625824265	0.7148857258591549
Slc25a36	0.7961091677896937	0.09359508597846998	0.42354913943093203
Ppme1	0.79532593115594	0.1041638721976099	0.43939253877287954
Gm49405	0.7940196878176016	0.2518936874206479	0.5956338331158054
Gm14326	0.7933988561794112	0.19812037225577275	0.5472247944098239
Gm10257	0.7932330288966369	0.560124318282617	0.8039505175449804
Retreg2	0.7932191061269602	0.07485255122011673	0.3869058617502181
Kif1c	0.7929896987067253	0.27192710729772857	0.6144189261445152
Slc30a4	0.791990074636326	0.32454499804207176	0.6495967457341051
Atat1	0.7918283269096834	0.5922954323013979	0.8222078481800854
Chuk	0.7917416012707452	0.05536203876692281	0.344133535158399
Rab5b	0.7903731880713485	0.08764765757880971	0.4105062469995181
Prkce	0.7903363752518884	0.4287918594134372	0.724250275553961
Odr4	0.7902018319830875	0.02252181190127486	0.25209058829060277
Polk	0.7895527019640278	0.23879141231102316	0.583416952914866
Serinc3	0.7887971150023159	0.023591407031303843	0.25658776398131444
Gclc	0.7873638350075991	0.19755705762901282	0.5465745261069355
Mks1	0.7867712402110887	0.12139849222156635	0.4628467960212197
Tsga10	0.7865963093020438	0.6119748489151386	0.8323736068561105
Spidr	0.7861603500746406	0.36743058893143477	0.6819573205440739
Dcdc2c	0.7859786892844547	0.4691671294863574	0.7489434025766281
Ntng2	0.7855028292150249	0.4470642431805102	0.7358751606964464
Zc3hav1	0.7846553812454715	0.004366568179864387	0.1259742891313612
Rpsa-ps10	0.7845478074856709	0.22364768562061355	0.5663135048136667
Trpm1	0.7844109833307868	0.41805112288974666	0.7171830192979937
Ppp2r3c	0.7841907925638623	0.10938443293652637	0.447088639974181
Gclm	0.7835736402650451	0.24262997188081675	0.5863426303874009
Ftl1-ps1	0.782775922288097	0.09667680868208599	0.4279368727224685
Pigc	0.7825354468262153	0.058694380357305585	0.3519527371009535
Bnip3	0.7814157947937295	0.09314375433978905	0.42257156658204736
Vmac	0.7812554811715602	0.09840138917930369	0.4311647652721712
Rnf166	0.7810357621042803	0.010192192257299395	0.18138402169731602
Zyg11b	0.7806235701785749	0.05365351692021216	0.3401102333563119
[truncated: 9,538 more rows]
