# Supplementary material for: Neutrophil-mediated hypoxia drives pathogenic CD8+ T cell responses in cutaneous leishmaniasis
Source: J Clin Invest. 2024 Jun 4;134(14):e177992. doi: 10.1172/JCI177992 (PMC11245163; doi:10.1172/JCI177992)
Supplement: Supplemental table 5 [file jci-134-177992-s147.txt]

geneSymbol	logFC_HypoxiavsNormoxia	P.Value	adj.P.Val
CXCL8	3.6052157746974487	1.4258860730363892e-5	0.0010346736864723799
CXCL5	3.185628861478936	5.125215116462685e-6	5.384620176038249e-4
CSF3	3.158818797164063	3.7160750049054194e-10	1.0794353734097436e-6
HCAR3	2.6603465872103498	2.0382555408195116e-7	7.250873348336747e-5
MMP3	2.6082834174047616	0.0024080697842181653	0.022387728042744887
STC1	2.5841683435754814	3.781963352092533e-10	1.0794353734097436e-6
IL1B	2.5819812994230986	8.28793490895473e-6	7.241371699788253e-4
IL11	2.5485678504246354	6.163917584305365e-10	1.5079584090175626e-6
IL6	2.4790929634924526	4.965988720455802e-9	6.074468345557544e-6
MMP12	2.4453191208558014	0.0010376925245857132	0.013251666281528962
PTGS2	2.3923860387680014	3.7565862169923633e-7	1.06491932018805e-4
OSM	2.3744250689358797	3.118427731708989e-6	3.893450364923961e-4
MMP10	2.226078700731862	1.3820891448631958e-5	0.0010158058629091086
HCAR2	2.1619704699192663	2.185622078041427e-7	7.39948286520097e-5
CXCR1	2.128359364797772	1.936477900165727e-9	3.681400690797416e-6
GPRC5A	2.1193234800642626	1.347435587087091e-4	0.004027021715334456
AL845454.2	2.0669650867203293	0.002899030958676902	0.025175408299869143
TREM1	1.9976505819282515	5.58687411241394e-7	1.4069885172807167e-4
IL24	1.976298236461831	9.715759562458905e-6	7.960879545794677e-4
G0S2	1.9685687174099487	1.5347451630175895e-5	0.0010815848113858526
TMEM158	1.963960100070167	3.03383463801283e-10	1.0794353734097436e-6
APLN	1.765326537294107	7.5216220189786205e-6	6.888116421123469e-4
IL1RN	1.7596703656550972	1.721482046223438e-7	6.70008637308554e-5
SPRR3	1.745431616153049	0.004564416673446052	0.03334711413513808
CCN2	1.7420358266802038	3.0983494002576116e-6	3.893450364923961e-4
CXCL3	1.7278573050027086	3.300102932713713e-7	9.578688597071581e-5
FFAR2	1.7268488609131212	7.5645896282650294e-6	6.890616882129713e-4
IL1A	1.7261613913381053	2.718946096832002e-4	0.006000251534568045
MCEMP1	1.722999657448176	3.7932892573121783e-7	1.06491932018805e-4
AC010507.1	1.7101846668979015	3.210883510739261e-7	9.547072964176613e-5
INHBA	1.6944961112078696	7.151611993234209e-7	1.612252014946e-4
CXCL1	1.6907004329841406	5.016959441944417e-5	0.00222578835345332
ACKR3	1.6890758474970982	1.0336026087044336e-10	5.900148224687808e-7
FFAR3	1.673678449893365	2.8577151804093894e-9	4.0781977053758995e-6
COL10A1	1.6733468746806404	7.541276259151191e-5	0.0029212463025762303
ZFP36	1.6732858164714237	1.4797264700144368e-8	1.4077953221665129e-5
SLAMF9	1.6478154620625645	1.5029040430708816e-4	0.0043125326002454835
CDC42EP2	1.633475626513085	1.796094004749291e-5	0.001201488665286391
FOSL1	1.6137181974468322	1.6546816984632513e-6	2.72746780626746e-4
TNFRSF10C	1.609345151236193	1.7660285149608925e-7	6.720719626378952e-5
CXCL6	1.6004661023494235	3.618097659480879e-4	0.007133105470083236
HILPDA	1.5859821292460756	3.233461208305072e-7	9.547072964176613e-5
SPP1	1.5838791579897347	0.030813938794973187	0.116179811066472
MMP1	1.5813505326495232	0.006114746193355516	0.040228593377338924
ADAMTS4	1.5669617360627504	7.914043630809011e-5	0.0030002190620251525
FAM157A	1.5669416607364277	1.1491958906970604e-7	5.580386082906672e-5
IER3	1.5593139131398415	1.9395975567034693e-11	1.7829739470309756e-7
ADM	1.5350053406282393	6.809240424748553e-8	4.6603319065672104e-5
MMP8	1.5244829959003852	1.147042905593958e-7	5.580386082906672e-5
CCL3L3	1.5134922263350208	0.00246255003499754	0.022668420789827837
CSF3R	1.5019493557510595	7.998081382123856e-7	0.00017337613122641901
CCN1	1.4954927661385584	1.4115718300887621e-5	0.0010330413500115405
SERPINE1	1.4942463861020254	7.347676582616916e-8	4.6603319065672104e-5
SLC2A3	1.4862642307402103	3.644027074595529e-5	0.0018683821452828873
HLA-DRB4	1.4823366652031673	0.07736732227878418	0.21345503367555646
ADGRE3	1.482324870074366	1.0197617649986283e-6	1.9621820478203943e-4
FAM220A	1.478942876470046	0.001566260863970092	0.0169976028488516
XIRP1	1.4692179416522793	0.0012249141117966129	0.014666866169417779
DRAXIN	1.4644140773832275	8.1272497541327e-6	7.197784149152162e-4
SNAI1	1.4606265930580482	3.5228316022379897e-9	4.640653168332736e-6
PI3	1.460177835970546	0.004137616262499824	0.031394186307181875
HBA2	1.4556468451258335	8.706826038401802e-4	0.01185249570012964
PI15	1.4394795000833103	6.911449669265476e-4	0.010292050050971415
ANGPTL4	1.4313223324110962	1.637991276963916e-5	0.0011356518468828769
HBEGF	1.4285488404284994	1.7426811227379395e-6	2.7740207823278765e-4
VEGFA	1.423674188249061	1.972894606671571e-9	3.681400690797416e-6
ADGRG3	1.407499243261988	9.441608623754668e-5	0.0032980452414947165
CD300E	1.4048395145426866	0.0011784545738669494	0.01432294860005075
ALDH1A2	1.3982957396802176	1.290900858129116e-5	9.653570827712275e-4
STC2	1.3967082564916762	6.020172435692297e-7	1.472792185160437e-4
MYOCD	1.3929620100691475	1.5436140900890424e-6	2.6434391292774853e-4
RHCG	1.386812643901906	0.012056253493568023	0.06313863641509247
SLC11A1	1.3858705489342782	0.0010743053249119327	0.013577475047318707
KDM6B	1.3747984280799672	2.8162194119200676e-6	3.681508200697035e-4
DIRAS3	1.374222754171912	3.0538859939094646e-4	0.0063779178333263475
WTAPP1	1.3724853257415681	5.465880705182509e-4	0.008880759684653744
EDN1	1.3584173463619962	1.7108060399488882e-6	2.763920135294784e-4
BGN	1.33855328346025	3.9968913481417766e-6	4.6881345436252005e-4
C11orf96	1.3316412303048661	2.1497230311225788e-9	3.681400690797416e-6
CCL21	1.3312711159048192	9.698613031254141e-4	0.012707631840874305
HBA1	1.3309612860143782	0.0024700305514638683	0.022668420789827837
SPRR2A	1.293408836886388	0.0035433791763449535	0.028609320318202416
THBS1	1.2930728037211274	2.229771484256738e-6	3.1299046449095603e-4
FOSB	1.2926745237230446	6.87281650951969e-6	6.484066851193762e-4
PROK2	1.2909682753370069	3.360824454571239e-5	0.0017763616908806315
FCAR	1.2903116599812208	1.2938656181739124e-4	0.0040159132757106334
TBX3	1.288781465899353	1.4259897687298755e-8	1.4077953221665129e-5
FCGR3B	1.2877879558434238	7.385390469336903e-4	0.010714132805232004
CXCL2	1.2854570326068546	4.094258010539529e-6	4.7056488879523113e-4
CSF2	1.2824487466639598	3.152610509102848e-4	0.006504633128721237
PCSK5	1.2810328163585103	0.003079501718603801	0.026302477272364136
PAPPA	1.2747793424626224	8.561925204419374e-6	7.363662231805778e-4
NAMPT	1.2672959071151872	5.056737812548192e-6	5.384620176038249e-4
MT-ND1	1.2666798243715398	0.008195970906580549	0.049024101213828816
ANPEP	1.2639616064772436	4.782152884589998e-7	1.240823759827329e-4
SCNN1D	1.263734753807792	0.0014934807133585477	0.01651141952884631
KLK13	1.2633303351834808	0.01677695228181818	0.0785836095678126
SERPINB2	1.2613719627126088	0.0015116246200072014	0.016596745612617946
MT-ND4	1.2558711708303765	0.011795209312076248	0.062305046104042486
TNFRSF6B	1.2471783615710486	7.870011016080611e-5	0.0029949764144528994
TNFAIP6	1.2450255489929392	0.003899077496740618	0.03019977482210904
SPRY4	1.2444185454997547	8.162851153994253e-7	1.7473603251518948e-4
MTCO1P12	1.2401996841305563	0.2727564768796462	0.4804360116771603
MTCO1P40	1.2309914319005326	0.13290885417141526	0.3042053097681751
FPR2	1.227065773809814	0.003108596501418779	0.02648493287900328
LRG1	1.2267804926048504	1.6998378154150134e-4	0.004580708961965798
LBP	1.2207365036855018	5.065729109452403e-4	0.008538445964505158
SOCS3	1.2206284449848033	1.3222265818666135e-4	0.00402408237985554
CXCR2	1.215379347255162	1.7215679587176762e-5	0.0011735422264116538
TRPC4	1.2140452857942354	1.1121681809964453e-5	8.732479888376274e-4
VAT1L	1.212719865192352	3.414946794646458e-5	0.0017994142725637106
AQP9	1.2075567365819992	3.191956057861127e-4	0.006569981669575938
MAP1B	1.2036758284598639	6.125524465902598e-6	6.063561068126126e-4
HGF	1.1916538986655745	3.685715116104003e-6	4.3831855113389616e-4
DDX3Y	1.187705298040504	0.3107299383336219	0.5182362869072141
SLC25A37	1.1868100829570887	2.402430081149794e-8	2.1653481652468537e-5
PPP1R15A	1.1810339024572398	2.0823053395982197e-11	1.7829739470309756e-7
MT-ND2	1.17953906092412	0.010980133572685572	0.05942945241221252
PDGFB	1.1785006310383617	7.155103832753051e-7	1.612252014946e-4
PLEK	1.1782778220950547	4.8747638185271555e-4	0.008394954098310049
CLEC5A	1.1776398548418863	4.390270535816835e-4	0.007947503480535233
SUSD2	1.1767493338899095	2.496149569484933e-4	0.005719093556646457
C10orf55	1.1733647731295667	2.624780432651432e-9	4.0781977053758995e-6
KIAA1549L	1.173273387646827	1.7930008148336911e-6	2.8169852251400877e-4
ADCYAP1R1	1.1690162235265638	5.353016150158553e-4	0.008797543336992822
ELF3	1.1667805346653424	0.00311718149753167	0.026518496346363562
PID1	1.1667155532406759	4.753804587800836e-8	3.53951754635171e-5
LTF	1.1636454810220007	0.07669832264351376	0.21205340252989555
SPRR2F	1.15913123434572	0.028140217542626123	0.1095479030273863
AFF2	1.1588761798267555	1.7750631817820452e-5	0.0011967699601581703
LIF	1.1489620320922482	2.7717613692206316e-6	3.6512625729156394e-4
EIF3CL	1.1467766509002266	0.02051330581320778	0.08956918971218339
SLC6A8	1.144275426579695	1.2296161803918397e-5	9.358745372982336e-4
AC072022.2	1.1400203807866005	9.352614593158043e-7	1.8623665686957148e-4
MT-ATP6	1.1396997990724618	0.024599514144232115	0.10051823641445891
SALL1	1.1382765105919102	4.943884064225505e-5	0.0022111279636398457
MGAM	1.1372042698652383	3.146349540823196e-4	0.006499545945307265
ALPK3	1.1361231678553672	3.459573035719516e-5	0.0018117794567797162
MAFF	1.1330061691072704	7.301166538422972e-8	4.6603319065672104e-5
IRAK2	1.1326999536158429	1.7494554422856099e-6	2.7740207823278765e-4
MT-CO2	1.1325150177228034	0.01682397318130042	0.0787168467002188
MXD1	1.1319889024178673	6.46005848267232e-6	6.25019782574935e-4
AC099489.1	1.1300542261338231	1.7532066304818403e-4	0.004633281411574308
PRSS22	1.1291822866898389	0.0023962706583787745	0.0223293248882987
OLR1	1.1283372122160715	0.010272327055965173	0.05683727653251159
CEACAM1	1.1242457611605876	4.9729534478427836e-5	0.0022119955271248746
GPR4	1.1206797538744548	1.609075510204466e-7	6.408236770291041e-5
IL2RA	1.116266957268662	5.5377919836319027e-5	0.0023751314435972158
TMEM132A	1.1154967904688027	1.8158711858414032e-6	2.826981277957639e-4
SPOCD1	1.115215870345559	5.520806342045553e-4	0.008949042065665961
FAM124A	1.1124848473602023	8.732448590788362e-8	4.860124698128609e-5
AC004556.3	1.1073062660926183	0.009793981657217465	0.05504494121425963
HS3ST1	1.1059652611984367	4.7874717902532767e-4	0.008309290050426858
CYP4F3	1.1030644321398178	8.906294761656849e-5	0.0031841398286716815
CCL22	1.098544671943971	6.562668427739826e-4	0.009972111519524802
MMP13	1.095798119392524	0.009557644442056496	0.05401803995716749
PLIN4	1.0953329753351695	0.02474337875311207	0.10081616967571835
HAS1	1.0918579190241178	5.954844749814511e-5	0.002481536172110562
SERINC2	1.0906328032747012	0.0018846170017453182	0.01920730159923586
NRCAM	1.0899702171555816	1.6662783424826273e-4	0.004543105533607173
MT-ND4L	1.0876730525725946	0.020590478132167238	0.08983743643652585
NR4A1	1.087014538450552	5.955686813065349e-5	0.002481536172110562
SEMA6B	1.0848325657864293	2.1344129597117012e-05	0.0013230622491273553
GADD45B	1.0817393835652371	1.4643349001387753e-7	6.269183791219132e-5
PLAUR	1.078516997158033	1.5056798888824302e-4	0.0043125326002454835
PDE3A	1.0775753591420711	4.253398911818209e-4	0.007782256638968978
MYL9	1.077538971601066	6.182063173162322e-5	0.002544899803855884
SIK1B	1.0769832865843885	0.0017132559411620351	0.0179776397012254
FCGR2A	1.0727759037508866	1.7004034997360858e-6	2.763920135294784e-4
HLA-V	1.0726019019816815	8.671932571373577e-4	0.011833214763726892
LAMC3	1.0725692192073528	1.7746666635666498e-5	0.0011967699601581703
MYADM	1.071769775413319	8.561715566762105e-5	0.0031328927154017317
ATN1	1.071213286701047	1.1745860144695309e-4	0.003780974717629834
TBX2	1.0675290740316288	2.893976243165837e-6	3.710533102651861e-4
DEFB103B	1.0661540735877928	0.03399488522984416	0.12349648060269013
PHACTR1	1.064173661709586	3.98933256127064e-7	1.0844019065358683e-4
TNFRSF21	1.063963464412546	1.9848622606899635e-6	2.955718801244837e-4
COL7A1	1.0633051497527894	2.9778002679418155e-4	0.006366395703933033
DUSP8	1.0576401613591433	1.382738562632961e-6	2.441175039699944e-4
PTPRN	1.0540417322109557	3.4746489543177855e-5	0.0018141269311796365
UPP1	1.0509337923302473	1.648105624314523e-5	0.001138056807112347
LILRA3	1.0506467584146537	0.012998526751459094	0.06629703599762232
ITGB3	1.0505083664123491	1.577591663934908e-6	2.674876954939139e-4
HK2	1.050320977274949	5.65233780561692e-8	4.033178538382906e-5
COL23A1	1.0468158686699023	1.0008673084058764e-4	0.0034614269858379816
IGF2	1.0445266935836242	0.008884295555731498	0.05160907781272113
CEACAM3	1.0430028392676023	1.0272628684909408e-5	8.220503094816524e-4
AC068234.1	1.0423635424514084	0.001113909777010902	0.013884179006022438
PLVAP	1.0419189083976255	2.303485974211739e-5	0.0013660266870257147
MT-ND5	1.0417193396596138	0.022243488752301057	0.09434047353928923
FOS	1.041574986837949	2.925091788951832e-6	3.710533102651861e-4
SGIP1	1.0398665817527823	4.076766617309058e-6	4.7056488879523113e-4
ZNF469	1.0379535971975051	6.816972365481058e-7	1.582504005857702e-4
MT-ND6	1.035969039845467	0.00908227582999709	0.05217510016393832
AC116533.1	1.0358090291096387	0.06271270143756738	0.18625650574372898
FTH1	1.0294787888604926	1.3418889564994026e-4	0.00402408237985554
SPRR1B	1.0294233416166358	0.03491195628810946	0.12554961180887747
CSRNP1	1.0268295018915294	2.0747024471153322e-7	7.250873348336747e-5
ACAN	1.025987646130503	0.0016242258694535653	0.017319344965375034
RPS4Y1	1.0242928611243687	0.407238694144339	0.6097187128188325
NR1D1	1.0236446887152626	4.6617788813253666e-5	0.00216675251433666
IL3RA	1.0230394884017509	1.0918942958603084e-7	5.580386082906672e-5
DACT1	1.0223596399210497	1.4257185407659615e-4	0.004187895370603274
SPRR2D	1.0209909768804373	0.012728358306562245	0.06540790463786428
LMCD1	1.0208035958196655	1.3249731875618744e-4	0.00402408237985554
AC090527.3	1.0207965236749517	0.06159447932685273	0.18405243726441256
C5AR1	1.0181884096757878	6.658000587167463e-7	1.582504005857702e-4
BCAR1	1.0178024937279986	1.2424238590841187e-7	5.7504077261663596e-5
CDR2L	1.0157594947333592	1.2468417958699043e-6	2.2715069951353308e-4
NINJ1	1.013157884920492	8.671858136837064e-6	7.363662231805778e-4
WNT5A	1.0115293373304874	4.91086483053465e-4	0.008401454567722866
AJAP1	1.011504847057643	5.324410145015989e-6	5.459911600802324e-4
NDRG1	1.0107682878969921	5.306697283695086e-6	5.459911600802324e-4
IL13RA2	1.0092539009890635	3.902051413471319e-5	0.001936887839295546
DEFB4B	1.0085452623072926	0.07757792631934116	0.21382340821469506
LCP2	1.0078405990890813	1.1132701931020018e-4	0.0036866762885097684
PFKFB3	1.0068280182866207	9.104750866138628e-7	1.856176887888381e-4
ERRFI1	1.0061995277183895	6.928959029304867e-6	6.484066851193762e-4
ERFE	1.0050989211566108	9.612580486833786e-6	7.914203886395606e-4
ZNF503	1.0045601726122317	1.1291806780381808e-8	1.2085761944627404e-5
PXDN	1.0018551479540942	1.7964908807221148e-4	0.004682634144956806
MCAM	1.0007561965361385	7.152805580438452e-5	0.0028430760510300647
NR4A3	1.000299404834514	7.918826371009453e-5	0.0030002190620251525
AOC3	0.9987743495591119	7.144194439503052e-4	0.010484056015661354
COL4A2	0.998271592029786	1.0535907601253629e-6	2.0047490852385377e-4
SAA1	0.9962663730884667	0.011042036638290046	0.05963256935689594
ICAM1	0.995340952474753	5.118829447125768e-4	0.008577294939533148
MMP19	0.9933677916894661	1.1731030597643223e-7	5.580386082906672e-5
CCL3L1	0.9930152599291435	0.008558097170101118	0.050484813654144554
PER1	0.9926309889421931	6.104053838488286e-5	0.0025188414935930574
AATK	0.9912585689444953	0.0015198750177018083	0.016652501393565878
ABLIM3	0.9893716172217526	2.111903937617812e-6	3.019177119721485e-4
LOXL2	0.9877698300077187	8.820247964323815e-6	7.404252273972811e-4
CD248	0.9867449882704635	9.052173086111693e-5	0.003216299761130213
CCL3	0.9822465081793892	0.014307080961492611	0.07072831696892586
FBP1	0.9818268956556349	0.04256952085889004	0.1437025516870672
MTATP6P1	0.9772010450145348	0.03243361368980264	0.11969292881817362
SLC26A4	0.9770032892229501	9.332810523234986e-4	0.012379890024043312
BCL2A1	0.9768794532575633	0.011048440184619151	0.059648341160656676
PLAT	0.9763238361551378	2.4700807263895586e-5	0.001429058528358824
PRR16	0.975809599187418	1.9872731807317755e-7	7.240862387240777e-5
ICAM5	0.9758000051454374	2.043979387080583e-5	0.0013000381930400595
UPK3BL2	0.9754694620712906	0.00938056890585205	0.05340500083534453
CCL4L2	0.9739656276871171	0.02197356969442485	0.09372288443761533
SLC16A10	0.9725051185482765	7.861606077561454e-4	0.011098928613210214
HMGA2	0.970147118850986	1.5552713826399273e-4	0.004402317756646075
AC138827.1	0.9698592112279636	0.08047180038199406	0.21891653400185038
COL4A1	0.9676485783568776	2.1201735883679763e-5	0.0013230622491273553
TNFAIP3	0.9662369595008151	1.1476268214202698e-4	0.003729242754615203
BMP8A	0.9634661405821237	2.6497221736995617e-5	0.0015025328551193707
ENO2	0.9632613177088483	4.1753632389098815e-5	0.0020028878281885634
IL36A	0.9625775557056188	0.01606510902741604	0.07642083113736102
ESM1	0.9624867756170037	1.9186784204700853e-4	0.004904084768738838
NDUFA4L2	0.9591118958518505	0.0036109922673562096	0.028964048046124166
EHD2	0.9576650138559142	3.142525811399903e-4	0.006499487260896539
TSPAN11	0.9566540319401877	2.5413015974313916e-4	0.005779520565207513
TREML4	0.955990150002323	0.0022018344365547496	0.02126701338183874
BMP2	0.9558965288933101	2.196237366468508e-5	0.0013337446207497916
NR4A2	0.9543098163965418	2.481613070779199e-4	0.005704379038536079
CSPG4	0.9534847825660333	8.723075324053309e-4	0.011865183870088397
BHLHE40	0.9527324530617669	2.1103451573316313e-6	3.019177119721485e-4
ANTXR1	0.9521804266891714	3.2451403675616083e-6	3.969502056749467e-4
UCN2	0.9514046079779271	9.369507913065715e-4	0.012380619059510059
CA12	0.9486318309114665	4.9007450201945304e-5	0.0022111279636398457
CMTM2	0.9461462833392794	2.0973261533654362e-4	0.0052160169437372745
TMPRSS11D	0.9454769096136975	0.053676891166634474	0.16773325996185243
DEFB4A	0.9438961762973972	0.11035794294799264	0.268563275967653
PHLDA1	0.9425303363319655	1.3145775471300222e-4	0.00402408237985554
TICAM1	0.940072828147863	9.099612613623838e-5	0.0032205420759579073
HEPHL1	0.9383123061384477	0.023072813863066973	0.09658321618309018
SLC7A11	0.9377025038732754	0.006322840977363912	0.04112368087252449
F8A1	0.9368088463444206	0.015304120988116236	0.07409756062241746
MT2A	0.9365735578173622	8.671127466031613e-6	7.363662231805778e-4
TM4SF19	0.9357703999639599	0.005315205379894629	0.03667320392050585
SPRR1A	0.9345353564286634	0.041058973441322894	0.1402063649417058
RAI1	0.9343941062430741	4.600876313765182e-6	5.083226249885725e-4
PDGFA	0.9340865334721933	1.0077007663517242e-6	1.9610085936105996e-4
ADGRE2	0.9332464398719402	8.070824414020415e-5	0.0030309839493442895
PTCH2	0.9317792433989291	0.2334022406484691	0.4368320624158506
VNN3	0.9307719244078367	3.1291365181252887e-4	0.006479620661776974
SPHK1	0.9236993910657763	3.040350135245267e-5	0.0016424604437247695
JUND	0.9229165881164709	2.421012469474538e-5	0.0014101985897874648
DDIT4	0.9226756951035426	9.272658352418915e-7	1.8623665686957148e-4
SERPINB4	0.9221610174591675	0.06955299716912453	0.1990403552531619
ITPRIP	0.9213214133292507	1.1035091265989704e-6	2.0766586585722384e-4
SLC22A4	0.9198582705742546	6.737242171540574e-6	6.409737343757351e-4
NPIPB12	0.919560256831931	6.24518340217258e-4	0.009652415682509515
B3GNT5	0.9153656403329862	1.5648748284028926e-7	6.380590818190365e-5
C6orf223	0.9111176875691982	8.72889595945444e-6	7.363662231805778e-4
CD300H	0.9105999273693464	7.31195458163358e-6	6.768498497863516e-4
ACTG2	0.909769706840954	0.029026712782106497	0.11193202059202727
ADAMTSL4	0.9093848154876669	5.050899177201305e-5	0.002235055514459234
MSX2	0.9092546514110058	1.3472057302694562e-7	5.9156149053498555e-5
LILRA5	0.9090727203941213	0.0072396734236247545	0.04498527118271913
SORBS1	0.9089536787139458	2.726506898567459e-4	0.006009193132299579
AL671883.2	0.9082181086996599	0.08587571029186782	0.2292801670599682
BCL3	0.9074588253966183	5.291092675992335e-4	0.008729396706916378
VEPH1	0.9070765552509362	1.2057573405798457e-4	0.003874032731225114
IL20	0.9070550428369416	3.2919857488852286e-4	0.006711339994007089
HSPA6	0.9049878952650658	1.5252831988511858e-5	0.0010793584619969653
LILRB3	0.9036104077918452	0.0014022475663840908	0.015977038971608487
IGFN1	0.9031152957118528	0.004123838398245602	0.03133129217833005
NID1	0.9031152699816163	9.367007604172639e-5	0.003287090270931484
PGF	0.9014000265475377	7.406282034511298e-5	0.0028947892026961203
C1QTNF1	0.9013828957054395	2.2839656467197685e-5	0.0013655662457214644
SCARF1	0.9004320072212249	1.892334730462593e-5	0.0012405513230314452
CEACAM6	0.8994700861197598	0.03255040703255998	0.12000036947159676
GPR84	0.8991217514203185	5.592552329162597e-4	0.009020461876680484
RAI14	0.8987059978702376	1.9025247775347671e-7	7.082768872887584e-5
ADAM8	0.8951554273904359	2.1964398657049194e-4	0.005297751084534753
H1-0	0.8941915376053968	0.0011294660547593132	0.013958883845768247
CREB5	0.8940799946451135	1.5243540449479568e-7	6.366966590178966e-5
ADGRE1	0.8930374797546685	0.004689490190200984	0.03386101936081418
CDH20	0.8928195732678033	1.1611858307330534e-4	0.0037519447832648186
BMP8B	0.892097196336266	1.860804838757318e-5	0.001230358411726605
PCGF2	0.8919091289289078	0.002436578325282395	0.02253045562659882
SMTN	0.891718716967353	1.1599406579427593e-4	0.0037519447832648186
PPIF	0.8912951459931922	1.8795092879136465e-6	2.859621425824603e-4
RNF24	0.8908372522088372	2.793505937203583e-7	8.697961668111155e-5
DLL1	0.8906760741648969	8.667886123593652e-5	0.003161623329605479
CNGA3	0.8904035286714149	0.002493095887748884	0.022788027292033875
ARHGEF17	0.8894465100129372	8.361035932408766e-5	0.0030858349211745715
ZFP36L1	0.8891135236509848	1.656389207893815e-6	2.72746780626746e-4
CASS4	0.8885885271463851	3.7215287573409464e-5	0.0018896882932067248
PDLIM7	0.8881663404964373	5.423336527204091e-6	5.495540711737873e-4
TREML3P	0.8860074752187503	4.005075911355161e-5	0.0019596264280559183
GREM1	0.885575803314385	0.003464649154212661	0.028132819708815468
CCN4	0.8848345530223805	0.0011008477950307767	0.013796148559933117
ITGA5	0.8838839559174119	4.447006024699267e-6	4.977449553789212e-4
NLRP3	0.8802346353753396	3.961508395477065e-4	0.007528268219923091
CACNA1H	0.8800241700299536	4.977454654198631e-4	0.00844036066527907
PDLIM4	0.8793772219535971	8.625128954725383e-6	7.363662231805778e-4
TPM2	0.8790975116942557	1.5675243945598312e-4	0.0044223814261675634
CD276	0.8790693660531703	8.571082073998845e-8	4.860124698128609e-5
ITGA7	0.8785473213202164	1.2125326701488905e-4	0.003882443296055112
MT-CYB	0.876198715253226	0.024613657916070352	0.10051823641445891
ADAMTS7	0.8751492359549062	5.943785673005406e-6	5.95247541814138e-4
RASD1	0.8742876162166731	1.3017935703734472e-4	0.00402408237985554
MMP14	0.8733451082651023	2.5109872122532986e-7	7.963084446266247e-5
CNFN	0.8728807251762705	0.027030911075520248	0.10669274266376988
DUSP1	0.8724127368702206	1.8869326780623654e-6	2.859621425824603e-4
CDCP1	0.8710785529749341	5.8328996915737e-4	0.009274689621002748
PAPSS2	0.8701535601502144	2.0322529055027397e-5	0.0012985944405497917
C15orf48	0.8699229864914244	0.007107755219861808	0.044455919700560065
ADGRF5	0.8686672406859328	3.991009450019869e-5	0.001958339164228947
PLAU	0.8679040832750626	3.3062984408926243e-6	4.015628425552212e-4
SAA2	0.8678934522700841	0.006652482616698329	0.04244156119148466
JUNB	0.8658073223182949	7.449186183207759e-7	1.6567183556809463e-4
HES4	0.8655320204144477	2.954437456242314e-4	0.006340193162675392
RTEL1-TNFRSF6B	0.8651614497459277	6.702050180516654e-4	0.01010322265328765
FAM157B	0.8643402469113157	1.8335568625719396e-4	0.00475032696997647
BTBD19	0.8642033389963206	1.3034740010046573e-4	0.00402408237985554
PTGES	0.8634309323917488	3.2362404923267564e-5	0.0017318943259717408
SYNPO	0.8624962099095024	3.8354939246703566e-4	0.007388395214845879
ZYX	0.8621074320995117	2.105937246728681e-4	0.005216181270342334
CD93	0.8607673731488754	7.669419949661126e-6	6.912569296734041e-4
AC256236.2	0.8594609491558731	0.0012290191505468328	0.014666866169417779
MIDN	0.8592673549183942	8.262299229707424e-5	0.003063974226895277
TP53INP2	0.8583488763732778	5.6684301794418015e-6	5.710109813114167e-4
SIGLEC14	0.8578225494453875	0.025788051513740914	0.10364242717033868
KLK10	0.8575332216106837	0.020000934429054887	0.08802775689991388
SERPINA3	0.857013311819208	0.03600744811549834	0.12840946565897016
ALPL	0.8569203700482544	0.002801635457722689	0.024528633544734686
DDAH1	0.8563837022454415	7.611004802874648e-6	6.896214669271341e-4
NFKBIZ	0.8547621294570167	8.797889964495585e-8	4.860124698128609e-5
COL5A1	0.853281180646289	0.004535593412269558	0.033193178284237686
NPHP3-ACAD11	0.8532340136285896	0.01675763554487358	0.07855980632554638
NLGN4Y	0.8528772109848637	0.22896667831436965	0.43169155192486847
AL135905.2	0.8523892966450504	2.1450816667557097e-4	0.005262825722520276
IGFBP3	0.8513090472252243	0.0016180208053599618	0.017296258609106958
CCL18	0.8506504266243038	0.026015283367735342	0.1040924514239026
AK4P1	0.850176350968973	0.016343768658273375	0.07732647360308514
PDE4A	0.8500163433336532	6.977008631792674e-5	0.002804724714071586
FOSL2	0.8499719754911679	1.0739141698401764e-7	5.580386082906672e-5
FAM180A	0.849092816066315	1.5540639332520786e-5	0.0010862589737527283
NPTX2	0.848887317324635	8.090862794274567e-4	0.011329192588058215
TIMP1	0.8480318227549279	3.485495447293393e-4	0.006956772673065193
SULF1	0.8475458563472333	0.010623823546764251	0.058125552152823584
ETS2	0.8472044271341179	4.884023679855335e-5	0.0022111279636398457
KLK6	0.8464926221033355	0.07454505992205326	0.20809471050258327
DNAJB5	0.845634241994	3.8909551248491576e-7	1.0747194598877713e-4
VWFP1	0.8440427966393533	0.007469976580645476	0.04590001756137559
NLGN2	0.8431089903836906	2.1149708931531437e-4	0.0052188582918224185
CLCF1	0.8424230883343382	6.894664257317278e-6	6.484066851193762e-4
GLIS3	0.8398295126578548	2.0515823972360942e-5	0.0013000381930400595
DCUN1D3	0.8392823599880677	1.3304983237421819e-6	2.3734149785505066e-4
SLC9A1	0.8365677752543212	2.625531990701815e-4	0.005916083597469551
CYP2S1	0.8364661128279982	1.6806110597981152e-4	0.004546676840291109
KIAA1217	0.8356229480021895	0.0010926157975768513	0.01372783971643696
RHOJ	0.8355189883411933	6.673217681648671e-4	0.010095305017511793
EDNRA	0.8339298789030565	5.875141326284633e-4	0.009309768212670943
TAGAP	0.8335850133488911	1.3549217069777498e-4	0.004035310301216342
FAM43A	0.8333868739041224	4.2103397772276984e-4	0.007753703587569697
UTY	0.8329914921306409	0.41600113619321155	0.6185655515593252
RARA	0.8325671301228978	3.099152885507943e-5	0.0016689620491925636
PAX8	0.8321489486706242	0.017889421525429855	0.08211944466668836
ARRB2	0.8315024320195237	3.1374957685226667e-6	3.893450364923961e-4
ROBO4	0.8311114512808526	1.5905696051697748e-4	0.004445148775473691
SYDE1	0.8304353175376642	2.2036416124102159e-7	7.39948286520097e-5
PHLDA2	0.8302692277278811	2.8899191602972565e-4	0.006240840557388464
IGSF21	0.8297011775462637	0.0010222926888290146	0.013133355060912885
CDC42EP1	0.8288817274498101	6.595703122016575e-6	6.326185609649101e-4
MUC5B	0.8287853397603269	0.009692548235670269	0.05458233756522636
HRH2	0.825683358517467	3.0525944970033947e-4	0.0063779178333263475
CEACAM5	0.8256145146487373	0.04755554754095851	0.15479732971657753
MT-ND3	0.8223703610813016	0.19997584061158466	0.39618073466836967
MBOAT7	0.8221382960254244	4.974421582087401e-6	5.384620176038249e-4
ADGRF1	0.822119728524692	0.018892290876849006	0.0849830526046859
COL27A1	0.8214240433311728	4.694103257336647e-5	0.00216675251433666
MTND4P12	0.8206583561408491	0.045139662927422525	0.1496354486318449
LRP12	0.81920558297883606	9.877914792632553e-6	0.00080471704252895555
PFKFB4	0.8175774741387336	6.094209487171606e-6	6.063561068126126e-4
GALNT15	0.8175548606961329	1.6143999813377483e-4	0.004489623162575063
S1PR3	0.8172158103786487	5.068739407124924e-5	0.0022371691326550083
CREB3L1	0.8168261434258088	1.1681364580067778e-4	0.0037672950740802393
SH2D5	0.816269864979513	0.059635939144219045	0.18054391010697576
GLIS2	0.8155288492025266	4.013611027614472e-4	0.007528268219923091
RPLP0P2	0.8142607186490101	5.446470911937547e-5	0.0023553235951245073
FGF5	0.8136010235335187	3.721533301036643e-4	0.007242188384119604
SCARF2	0.8128954001106325	0.0061146971142477455	0.040228593377338924
VASN	0.8125592979815339	5.598229417544358e-5	0.002379509734337984
AC024940.7	0.8113768820917018	0.054899734278011265	0.17050379933096535
MEDAG	0.8113238351495413	0.0054264214082933825	0.0372454776020137
TM4SF1	0.8100071195904919	1.0471906853453625e-4	0.00354268358492186
ENG	0.8090355820156834	6.398919906271047e-4	0.009827937524205532
DOCK6	0.8065225013044248	0.0013005566692999375	0.015260193666709037
FPR1	0.8035425006857917	0.010984762736777502	0.059435722548914605
CNN1	0.8034614971348013	0.0027492453374495266	0.024193882314004822
PDK4	0.8030861151550819	0.09260908590941665	0.24076675211761958
SYT7	0.8030804343040059	3.550544851877241e-4	0.007061914121765127
ALDH1A3	0.8023649891963309	0.025207954322642792	0.1019811523211098
EVA1A	0.8021601661093736	3.0734110703837424e-4	0.006395159730294239
CSTB	0.8015803096476839	0.006619564156751111	0.04233011059908991
ZSWIM4	0.8003820771744987	2.115627762724544e-6	3.019177119721485e-4
NTN1	0.8003413289984591	0.00026634489288898644	0.005946748749314072
HSPG2	0.7997502134451686	7.003905470922519e-4	0.010384253978360989
IL1RAP	0.7995775304096222	2.43424583801745e-5	0.001413100338171147
CDKN1A	0.7961536422818716	3.035573863786191e-4	0.0063779178333263475
ZC3H12A	0.7961365576201462	2.7563797453259125e-6	3.6512625729156394e-4
TNS1	0.7956296767715108	2.9422273643466404e-5	0.0016046383316699433
TGM2	0.7938407659686941	0.003382219216452424	0.02780629096579345
MAFK	0.7935370853602848	4.928998079791788e-6	5.376375294040406e-4
MMP2	0.7928928290528123	8.967430566382235e-4	0.01204449007445457
LYVE1	0.7916310882846349	0.001123661055120236	0.01395409395861787
LYPD3	0.7912700860864996	0.04493307450678562	0.1492418734977989
ANXA1	0.7909278292119275	0.009202384286768915	0.05267073225632275
PRSS27	0.7887166755754444	0.026185667065350863	0.10447736938197098
AP002336.5	0.7884010336046701	0.10586910152035699	0.2622227890564237
FLT1	0.7876832817796044	4.7378574908752155e-5	0.0021752227756364094
RAB31	0.7872493408003747	3.2000383506216805e-6	3.942493291683185e-4
HIC1	0.7872456720904766	0.0014295640416413522	0.016202041173466682
RFX8	0.7870142644859432	5.132034921018169e-5	0.0022592827255124973
ATF3	0.7854675870989833	3.98368145460529e-4	0.007528268219923091
HBB	0.785417406594795	0.042905466533537884	0.14446640078388445
AL669831.1	0.7824728784840116	4.539336456399779e-4	0.008100704570118166
MT-CO1	0.7822635229628876	0.012730192476379657	0.06540790463786428
EPN1	0.7816468473431284	6.858956735358274e-4	0.0102495317707688
RUSC2	0.7813732870107399	3.712382548429709e-8	3.027359578183751e-5
CYGB	0.7810745288181336	5.518235905792757e-7	1.4069885172807167e-4
SDC2	0.7807130369217674	9.247880986367137e-5	0.0032519499361711958
ITGAX	0.7798134462276112	0.005563270089791793	0.03792355022711948
CDA	0.7797414790607706	0.03475911409156268	0.1252630111149013
LINGO1	0.779030961718004	1.1216107131758186e-4	0.0036866762885097684
GGT5	0.777897819482436	4.038065931686516e-5	0.001970139005131954
SELENON	0.7766999369187015	1.7721887562836524e-4	0.004655259952642532
PPDPF	0.7751109806885403	0.0020136866387932997	0.02000254274323391
MPP2	0.7741177273824448	0.00115496634444238	0.014188521268705708
TGFB1I1	0.7737570541551393	2.848313121051175e-4	0.006197885920965867
AC120057.2	0.7735689669361734	0.001114782971168513	0.013884179006022438
RBPMS	0.7729808005321832	2.576112118303021e-5	0.0014754488302989712
C15orf39	0.7723119034825245	4.697633728578433e-4	0.008279528152545929
ZNF703	0.7718790478501851	0.0010316291758343686	0.01321364969047387
ANKRD37	0.7714305662261318	1.9318957966292852e-4	0.004923171951975671
ARMC9	0.7702012426835347	7.785285952297398e-5	0.002969332337039932
PATL1	0.7670803494123213	5.974061539996068e-5	0.0024831505794279773
HSPA1A	0.7666845343525788	5.2004346178015316e-5	0.0022835241751243906
HMOX1	0.7654880959275401	0.0010348041426888604	0.013236528983254342
CEBPB	0.7649487974077616	6.172614928557923e-7	1.488817333120485e-4
ESAM	0.7630628469382597	1.0801134390583634e-4	0.003598626973516434
ADAMTS9	0.7621275800610103	4.244919496081107e-4	0.007782256638968978
NUMBL	0.7617421456049098	7.466946343725708e-5	0.002899579504224552
SOX9	0.7614929616330164	0.007467475958497258	0.04590001756137559
RAP1GAP	0.7609899160309469	6.08546723864555e-4	0.009517226160895438
PTPRU	0.760217263946505	4.080796586212898e-4	0.0076208987501522225
ODAPH	0.7601803718764046	4.96657417625553e-4	0.008437756227021424
GRID1	0.7591172347852828	6.806931917857967e-4	0.010198487234760953
TSHZ3	0.7587709994030458	2.3697661635668777e-7	7.714745015356844e-5
EPHB1	0.7583571938164655	1.7286681874238642e-4	0.004621151917234444
IVNS1ABP	0.7580351340320357	6.66154456769602e-5	0.002709713793866849
AGAP1	0.7578936504408471	1.3229288211872493e-7	5.9156149053498555e-5
COL1A1	0.7578394973395586	0.05188341409307793	0.16408189590839511
EGR1	0.7559595456268893	4.510240369908068e-4	0.008070832427865797
PLIN2	0.7557945298189592	1.294472483615924e-4	0.0040159132757106334
IER5L	0.7556889789026147	2.7442365529003457e-5	0.0015175803213064872
MYH11	0.7545131485926317	0.004952081160703234	0.03501419895831664
SLPI	0.7540909509781955	0.06086530344367062	0.1829127796078516
PRLR	0.7537700984584421	0.0011984549277718984	0.014453197632460396
ARHGEF15	0.7530934793571351	0.003199707689009524	0.026946258626137472
C17orf107	0.7506334591581723	8.16468467699407e-4	0.011387105168160423
SPI1	0.7505664232244209	0.001077351393361487	0.013595904650932546
CCL24	0.7501195838617776	0.003364652960927808	0.027728432125066753
TMEM145	0.7498409786002463	0.005672815434576087	0.03829206319161036
TMEM26	0.7496332518553348	0.0037495823471803756	0.02960596433572605
LAMB3	0.7493315168398453	0.037491707363322684	0.13170163868654378
FNDC4	0.7491586315685335	2.1273536523129e-5	0.0013230622491273553
DSC2	0.7490050002372293	0.02281009210727809	0.09573193819588859
AC004832.3	0.7489220341557319	0.010720388379176615	0.058522999997895925
RASGRP4	0.7487155573486499	2.6061772724577704e-5	0.001487692859694644
JUN	0.7485208752013923	5.38920091536921e-6	5.493456290220103e-4
UBALD2	0.7482333233793601	5.086746691202326e-6	5.384620176038249e-4
STK32B	0.7462108395090812	1.3480640840142208e-5	9.9937651249972e-4
OLFM1	0.7460866373953974	2.5133315044847007e-6	3.389039528685079e-4
ANGPTL2	0.7453433885231702	1.3348545978764437e-5	9.938863038536565e-4
SH3RF3	0.7444283667404119	8.203387121016357e-6	7.204256638328468e-4
FLT4	0.7441753021766018	2.3259556014356602e-4	0.005516896076812421
SPRED2	0.7432846184733135	4.6759405232389667e-7	1.2319304840071894e-4
PHC2	0.7426901346780825	5.970843076249411e-7	1.472792185160437e-4
TNS4	0.7422322102408443	0.02613752731150042	0.10433686601618758
LMOD1	0.7411282418441685	0.016956996521849736	0.07921128353428171
WNT7B	0.7411021497275081	0.002237330500021997	0.021464585329342686
COL13A1	0.7410397473368455	4.1816021471589474e-4	0.007739091668367283
AC138969.3	0.7407426351160065	0.09616614429314783	0.2469447798420821
SHANK3	0.7406591063203849	0.010306606553297612	0.05699084185509254
ORM1	0.7387576904215205	0.025857988052331617	0.10384784331585002
NID2	0.7372711610498994	0.0021953372872737533	0.02122820499410673
SOD2	0.7360418959484836	0.006220919268126798	0.04073871515840125
COL15A1	0.7358703151438029	3.6596892647760795e-4	0.0071733074760878725
ATP6V0C	0.7331227938597813	0.009623461715989434	0.054318319672484856
TWIST2	0.7330144593482659	5.575410864364025e-4	0.009010971446731674
IQCJ-SCHIP1	0.7329539822597217	6.221154605256077e-5	0.0025523781152322986
KLF11	0.7322888236961216	8.514179535033294e-8	4.860124698128609e-5
IL1R2	0.7321473399744356	0.05833451135218356	0.17756461196340978
ARHGAP23	0.7317722626205487	0.00349395903610414	0.028317107663645716
LHX6	0.7307773601235377	0.001395041738841935	0.015957134356372298
SLC2A14	0.7302372018885439	0.024792611263118772	0.10085162697322292
POPDC3	0.7293588374004507	1.2594542540629957e-4	0.003979364225245166
CCL20	0.729078676999948	0.04002365797460094	0.13813082281641295
SLC1A2	0.7285617236686921	4.359497236372994e-4	0.007900147108242066
METRNL	0.7282427464600731	1.2776159618489e-6	2.3030708785960437e-4
ZFY	0.7276063511261186	0.470849268181627	0.6633256009841736
COL18A1	0.727165592665302	1.2261436686206373e-4	0.0038956790955711343
NFKBID	0.7263760917720075	5.653585087515484e-4	0.00906532253030924
DLC1	0.7262109016920926	2.163458348706974e-5	0.001327929183570141
VMO1	0.7251357195866319	0.005278762988988671	0.036524774216739796
RPL17-C18orf32	0.7248540024437888	0.1910979913179883	0.38554225528978786
SHOX	0.7241184045413854	5.804535293562675e-4	0.009250625426104424
CDH13	0.722730770073527	3.1911917948093476e-4	0.006569981669575938
AC105052.3	0.7226844872970866	0.15725699837042145	0.34011443509642175
PLK3	0.7217852165728198	4.2849913686459e-6	4.892031812537403e-4
JCAD	0.7210796598237597	1.0465484312407323e-4	0.00354268358492186
ZBTB7A	0.7208166714874285	1.6686793463584884e-4	0.004543105533607173
AP000781.2	0.7205650714922929	3.052277947869034e-4	0.0063779178333263475
BRINP1	0.7203000677455331	0.007384552442142756	0.045537886944338794
ADAMTS14	0.7202535169629658	8.25843919890308e-4	0.011470054442920943
KCND2	0.7195461422176368	0.006855299689469072	0.043256082233661695
PITX1	0.7194838572244062	0.05747891308262334	0.17567244915426572
CXCL16	0.7193214516630171	1.230535343462152e-4	0.003902392177183213
DUSP7	0.7188244569534099	0.0013983138888707758	0.015964083564608024
ERG	0.7167042616334918	5.91707038669454e-5	0.002477501965089095
DENND10P1	0.715812746515282	0.001650149278912928	0.017519128992900722
EMP1	0.7140318273706159	8.718612959214768e-5	0.0031632679433591716
AKAP12	0.713895669402886	8.029054440140866e-6	7.161331108719391e-4
GIPC3	0.713376611488433	5.861528243955025e-4	0.00930293523426597
ENPEP	0.7130058261083843	0.014015860798708969	0.06983462792490285
SCG5	0.7129674846308323	9.360623117812475e-4	0.012380619059510059
ACTN1	0.7127513292212546	3.328949790020442e-4	0.006746540254923085
CAMK2N1	0.7126252183896213	5.6091501727000456e-5	0.002379509734337984
EPAS1	0.7120490519007268	2.623632240577812e-5	0.00149268113355133
RASL10B	0.711794593368553	0.009628831532375075	0.054330721578887374
FBLIM1	0.7117831492670588	0.004339442030600991	0.032225908401579344
VDR	0.7115156759170613	5.4874737636556e-5	0.0023611303568493005
FHL2	0.7113746770332758	1.1267007192879651e-4	0.003696312225633411
PARVA	0.7112002563070812	3.9669371260139916e-5	0.0019521206403157933
STAC	0.7111823053034927	0.0022417402587347826	0.021479278672345975
SKI	0.7098869849376639	4.96628186824998e-4	0.008437756227021424
CMIP	0.7078458480420986	0.0010753654287006655	0.013580850270279422
BCL2L2-PABPN1	0.7077487331482912	0.046380600926193435	0.1522631467921323
STEAP2	0.7075932867545509	0.004678318659355447	0.03386101936081418
SSC5D	0.7074407541223895	0.016335328792984258	0.07732647360308514
HIF1A	0.7070462936607402	1.0919533966418848e-5	8.657269406246425e-4
PDLIM3	0.7067316047102281	0.018670639370111004	0.08434625400997837
MASP1	0.7064073779903879	0.013156618859632572	0.06691627501372373
CPNE4	0.7062632885412432	0.0011328206539169222	0.013986700575578439
GRINA	0.7050410144217452	4.034206980090504e-4	0.007550360058366107
CYB5R3	0.7037959207944127	3.560709577455399e-4	0.007073915488854258
TIMP3	0.7035339267989382	7.190953102222822e-5	0.0028505803674899496
IFITM3	0.7033516297383295	0.003877177764541747	0.030111868125976153
ENKUR	0.7028606774261992	0.007193338874179616	0.04477971362386896
BVES	0.7026745959098695	1.4378409833666362e-4	0.004209064417120281
HOXC10	0.7021629857196019	8.893378844949353e-4	0.012034307555129816
CNGB1	0.7017535239392034	0.02764521817673785	0.10831030914587866
ARHGDIA	0.7011754319890535	3.213342173058171e-4	0.006590237690254034
RTN4RL2	0.7011292125984514	6.63460137222637e-5	0.002705179726175633
SPRY1	0.7000687308859992	8.880076796058579e-5	0.0031841398286716815
BDKRB2	0.7000156193324516	1.4827727895584477e-4	0.00428927094952507
APOBEC3A	0.6999502912288627	0.06704629750890685	0.1939145152575629
PDE4B	0.6991718973713033	4.241503745722499e-4	0.007782256638968978
FARP1	0.6991064404617884	8.321508426629054e-5	0.003077879736631156
TNFRSF10D	0.6989188498306746	1.287875975908314e-4	0.004009977470441795
MTND1P23	0.6982269372950634	0.16357997188666118	0.34907252567714303
ADAMTS2	0.6980344849510374	3.6505816242480595e-4	0.007172199147242107
MTF1	0.6977147927226452	3.8004215179365813e-4	0.007345622854928212
PODXL	0.6951161101415302	1.6263306445630656e-4	0.004489623162575063
SLC2A1	0.6949468218693244	0.005335879435414241	0.0367714025478748
HAS3	0.6947696756721018	0.01855502596182213	0.08405861154937175
NFIC	0.6944313118125711	6.69529001410275e-4	0.010101924360485426
THBD	0.6931401451096759	2.1913115211011147e-5	0.0013337446207497916
ZNF395	0.6926491847728187	1.0291727992992645e-4	0.003517881075449083
EHD1	0.6925310526144743	4.7682341081233497e-4	0.008309290050426858
CISH	0.6925034736418398	0.0013051157529312327	0.01528735107315141
F2RL3	0.6918707907222128	4.089579290727479e-5	0.0019896035611848884
DOT1L	0.6918089290707679	5.445968519516875e-4	0.00886422606757869
F3	0.691681526185481	0.02264193537261883	0.09526858556660871
LZTS1	0.6912918258160232	4.920040061517061e-5	0.0022111279636398457
SHC2	0.6912289456646905	0.003884539396297601	0.030114412476956277
TSPAN15	0.6910170638075175	8.782433514277288e-7	1.825871535498331e-4
ANXA3	0.6907316314081147	0.058908789389828214	0.1787407899186407
CLEC4A	0.6900956123567124	0.01405806172375066	0.06996347196141531
CRISPLD2	0.6899565674139208	2.0845752434532706e-4	0.005203841260078317
TGFB1	0.6894816992582964	0.0014053014913424377	0.016001188855877157
NFIL3	0.6894734481626266	3.1444251533304395e-7	9.547072964176613e-5
CYP26B1	0.6884196748175726	0.0073871094850436895	0.045537886944338794
UBALD1	0.6879252122863055	0.017087753574466718	0.07966996459644501
LATS2	0.6879101474672922	1.0597910527917271e-08	1.2085761944627404e-5
MTSS2	0.6877239127539418	0.014020051751170541	0.06983519087806733
DYSF	0.6871441390083097	0.0026764034728517837	0.02384672709291717
PKNOX2	0.6862471842614581	0.03133170826566506	0.11738252112218643
FADS3	0.6862333905205191	2.0006854202463367e-4	0.005054753294426374
PLXNA2	0.6858319578900947	2.8636184916870796e-4	0.006212016209768363
FBXL7	0.6847003090726846	4.4434119888389113e-4	0.008001412230164706
COL5A3	0.6831259070286553	0.00115954846799445	0.0142280054375152
WNT9A	0.6830297139671561	2.0442805405361154e-4	0.005133182442328589
HLA-H	0.6829026501684727	0.22429349288405756	0.4266022721008301
SERPINB9	0.6820970003494473	0.001720554150802996	0.01801767769802522
MAP2K3	0.6819982482932998	2.500945308120361e-4	0.005719093556646457
AHDC1	0.6817314933794241	0.0013758258274273894	0.015821295526011286
BCL6B	0.6810096618257626	2.3782767483316485e-4	0.005575655159737622
HOXC11	0.680892104893677	0.0016473546372435892	0.017500588190320385
SAT1	0.6805443977639776	0.005084492090840152	0.03568521600640885
GAB2	0.6795409441421194	2.3876291142418264e-7	7.714745015356844e-5
SHB	0.6794939923831991	4.8732721867635466e-4	0.008394954098310049
PRKY	0.6788744680122254	0.3406619640183566	0.5494289069329776
CLEC4D	0.6783089843928267	0.034215159392554866	0.12411717687727408
MEFV	0.6780910024325397	0.0032015215618482395	0.026946258626137472
WFDC1	0.6779705150783548	0.00771664940789535	0.04692742226924995
KDM5D	0.6778995161352772	0.49978873863322915	0.6869086797025721
FBXO32	0.6771888343932684	0.012376093638612423	0.06432188271964727
DACH1	0.676308104224433	0.0072227595322564625	0.044900196030564075
TAGLN	0.6761340518240617	0.00830496586528437	0.049520383162602655
CITED4	0.6760924830795276	0.014691800207475795	0.07209085345358825
HEYL	0.6759416123342046	0.004500154143593604	0.03303263596615537
KIRREL1	0.6745695576121999	3.638949339977909e-5	0.0018683821452828873
ZNF865	0.6744552275175546	0.002297870875578023	0.021776999858480153
ZDHHC9	0.6744061527006009	2.181053530181143e-6	3.0868216284588495e-4
TBC1D3K	0.6736875546200026	0.06320882679925142	0.18717813573183134
CSNK1D	0.6736263395583526	7.404984941067831e-4	0.010714132805232004
PAX9	0.6735501974962068	0.0053118652516266456	0.03666493044502471
CD55	0.673136948502008	8.903005830494419e-6	7.437267065717898e-4
AL627309.6	0.6731042395856061	0.0066543411269568645	0.04244156119148466
TSC22D2	0.6722510539494415	2.3233826994601442e-4	0.005516896076812421
FBRSL1	0.6719051760802022	7.613853378568428e-4	0.010856556128891285
NSUN7	0.6713672946807043	1.6724237363823017e-4	0.004546072458023321
STIMATE-MUSTN1	0.6711157923167446	0.011439257729013073	0.06109522418797969
DAPK3	0.6700577806438739	2.502542308925813e-6	3.389039528685079e-4
PPARD	0.6695731501626101	3.6988886829343733e-4	0.007222744435034338
DBN1	0.6693108404174168	9.131274671564047e-5	0.003224187190732666
IGLVI-70	0.6681106051030226	0.23163547923390052	0.4348505243617841
CSF2RB	0.6679222904226538	0.008157485359680588	0.04888358360956479
TSKU	0.6670549843165814	0.0010023705614113998	0.013004239291038047
MRGPRF	0.6667866188408365	0.006661538295949917	0.042452282570874675
ITGB8	0.6655967137056287	0.0014685701626574173	0.016334378838860564
MNT	0.6651821297779597	0.003428427631649701	0.027984663103909024
CDH5	0.6646034694986467	0.0017430008737125725	0.018163569446136917
RGS16	0.6644324164992703	0.0014709402248672934	0.016334378838860564
IFIT2	0.6638686287671254	0.01856086135864357	0.08405861154937175
FERMT2	0.6636715260045136	2.920853120609819e-4	0.006291774803829327
PDE10A	0.6633630610916947	0.0012026280877403467	0.014493318791381729
SLC7A8	0.6627956346544388	0.0033638383566630065	0.027728432125066753
RFLNA	0.6618287917105348	0.007725771036100019	0.04694954896849284
SLC9A7P1	0.6617475486532132	0.0022740059915865285	0.021651757688603265
RELA	0.6614548794681117	7.126266592043992e-5	0.0028430760510300647
B3GNT8	0.6613343383656303	0.0035092627680924204	0.02838267471812114
AFAP1L1	0.6612947355739323	8.232195944215061e-4	0.011442886002003484
FKBP10	0.6610669909519418	0.0021423899913158946	0.02087717580954778
NCOR2	0.6610428864391382	1.4022262052986446e-4	0.00414019375271367
MSC	0.66013472967692	6.531166602983481e-4	0.009964293723512098
LIMK2	0.6596721104455074	1.1410704719836175e-4	0.0037154126197467777
BRD4	0.6586555581034981	5.523583920238786e-4	0.008949042065665961
SMIM3	0.6583545562953681	5.194719146923697e-4	0.008645244450055229
GUCY1A2	0.6575792626554291	0.008985867828695359	0.05193485878042795
KREMEN1	0.657403856303036	3.0486529560655256e-4	0.0063779178333263475
TEAD3	0.6571073161621741	0.0014504933000749256	0.01628832640248072
SLC7A5	0.6571061933207902	0.03186409429052536	0.11858539119409733
GFPT2	0.6553970565777698	0.0010357342386896828	0.013236528983254342
LRRC32	0.6551967162780947	0.002119811509532814	0.020743869771856823
SOX18	0.6548712487865436	0.006010565854752481	0.03975702598016077
COL6A1	0.6547012037241391	0.0031702606239964546	0.0267631520995103
RCN3	0.6534658355259824	0.0018990251771763935	0.019244710039108406
HS3ST3A1	0.6532583729630388	0.022668841318677763	0.09531154126745807
PGS1	0.6532487488179433	1.0694238724221714e-4	0.003576930432662048
PTMS	0.6520693059860023	0.006691611550727763	0.042552487117048995
CYP24A1	0.6513893555141683	0.012676019026932276	0.06524701708332288
P2RY2	0.6512669250766971	0.0027147554063931554	0.024037137132220374
DEFB103A	0.6506575245885764	0.1430466472063647	0.31996784657902244
LTB4R	0.6502788135301021	0.008221267021505248	0.049106800747567965
DENND2A	0.65007349405987	0.0019670431596423956	0.019693761555861434
KCNC3	0.6494400258679618	0.0010937960266014324	0.013732593075916077
PLOD2	0.6490758134357808	0.0017917738338750567	0.018517879846174014
LRFN3	0.647344176164991	0.0018281877656855432	0.018805875015011807
GRAMD1A	0.6473263500610056	1.5014658748104573e-4	0.0043125326002454835
ANGPT2	0.6472762359710114	0.002964006211153223	0.025626791030642786
MAP1A	0.6468795565448593	7.608542784275035e-4	0.010856556128891285
A4GALT	0.6465339462484243	4.6852149029540185e-5	0.00216675251433666
HSPA1B	0.6458989386966731	0.011810402008458397	0.06233067076578051
B4GALT1	0.6454474918013746	2.647331745976077e-4	0.0059417504783539086
SHC3	0.6449750061264794	0.0019517800191139283	0.01963923467321098
FERMT1	0.6446203921199682	0.05546796636380425	0.1716770149973157
SAMD4B	0.6432075839699847	1.31012831802415e-4	0.00402408237985554
ECE1	0.6429033034462055	9.058927015148156e-4	0.012132106489361574
CYB5R2	0.6427188166471653	0.008768142269775623	0.051194829993149525
KRT6C	0.641311615071956	0.13346066369051937	0.305182783509166
SH3BGRL3	0.641262081133533	0.012477942492234752	0.06463544016319422
NPAS2	0.6409145619628673	0.0018417789039368636	0.018897821288147865
AC131056.2	0.6408185309503847	0.03135743019915422	0.11743566090290815
OSMR	0.640412757684615	8.42080917839425e-6	7.320119653807185e-4
SEZ6L2	0.6404049158657574	0.009855042701846381	0.05524307897516179
PXN	0.6399019655432605	0.0013899851283862303	0.015924386110293485
SERPINB1	0.6397589095162282	0.0028221863081039733	0.02465268747421437
HS3ST3B1	0.6385529908620979	0.001964605862638129	0.019693761555861434
C1QTNF6	0.6384093133675544	0.0036734265494769783	0.029243070257508857
EEF1A1P11	0.6382566166274533	0.12658423173101524	0.29448920157122077
PPFIA2	0.637792219407892	0.002663267147599143	0.02381642292565813
PLEKHN1	0.6377066554115254	0.015541450648649516	0.07478149546449087
RNF223	0.6371895730806338	0.010067555215900215	0.05603083622758894
FAM20C	0.6370142192112196	7.623851287347187e-4	0.010861768161049966
KCTD11	0.6367944208090242	0.0032374816110279634	0.027163172557117733
RELT	0.6366655599344098	2.974207049673036e-4	0.006366395703933033
AC007342.3	0.6365953132367963	1.2190413842399238e-4	0.003882443296055112
ETV6	0.6365744051438922	5.626432360437309e-4	0.009032050026757242
ITGA2	0.635942214175321	0.004349080424055883	0.03228348602598916
LRRC8A	0.6358681514611391	6.677818223020378e-5	0.002709896613014786
GAS1	0.6358482003847143	0.003943854041254691	0.03049142232798491
GLTPD2	0.6356992365615315	4.2698062834646e-5	0.0020263710296477885
RIPK2	0.6351524782248319	1.8178088512040783e-5	0.0012065882394135597
ARSI	0.634791651366184	0.004451718791446799	0.03280365073301482
COL6A2	0.6342360552538207	9.985941860674026e-4	0.0129749054904433
MYCT1	0.6341486576632867	4.611981537684456e-4	0.008201472879838662
PLSCR3	0.633783478396214	0.002466802050222557	0.022668420789827837
TGFA	0.6335136328400566	0.028825139737130714	0.11130338624540326
LILRA6	0.6329980681171046	0.03483794980462243	0.1254657281329116
BHMT2	0.6326698875615635	0.0017787908319226295	0.018417045342608844
RHOG	0.6322599873734616	0.0022562647231986347	0.02153764402718875
DLG4	0.6320773793613661	5.993656182729489e-5	0.0024852630055506655
MTND2P28	0.6313758755248153	0.030588123996453633	0.1155573843898673
FGD1	0.6308351876110088	0.0010298479960630877	0.013202636616216056
WASF3	0.6298534416729882	1.335424131669995e-4	0.00402408237985554
PPP1R3B	0.6297684897981268	2.215976379477447e-5	0.0013362181513574395
RAB3IL1	0.6290694177227127	7.162829511429947e-4	0.010484056015661354
QSOX1	0.6290312400285893	2.7042015199756133e-5	0.001513483938511121
AMPD3	0.6286999097810027	1.0188010001781192e-5	8.191064379366335e-4
HIP1	0.6286132399383844	7.971048843207481e-5	0.0030073240480181247
PDLIM1	0.6282868437303808	0.003344967570831537	0.027667257173776914
EPHA2	0.628222190814955	0.020684972585546236	0.09012406801163454
AC018755.2	0.6280597776865572	0.10990409533931354	0.26830352692088516
MAMLD1	0.6278389695140241	0.013171252741120893	0.06697081448684539
CD69	0.6278337469136295	0.04385365178186942	0.1466212000711663
TLR2	0.6277434164012723	0.023865953773680396	0.09855509218615291
NAV1	0.6270164782942595	8.321722293395391e-4	0.011529894358769908
EGR3	0.6268114516710388	0.0011832080166639825	0.014330901935931664
FCGR2B	0.6265955630979816	0.029370044624721	0.11264546790556486
AKT1S1	0.6261635919142008	0.004249917538298078	0.03190698721760394
MME	0.6259536970292894	0.009333982805590885	0.05321053779818372
ADGRA2	0.6249542564252897	0.0076796676385812186	0.046752331429329316
MOB3B	0.6248697546966318	5.215809105500867e-4	0.008663504455063274
PLEKHG2	0.6241978107049642	0.003470750426567125	0.02816900523931849
HRH4	0.624085488225248	0.0019852258561502303	0.019846463973480846
SLC43A3	0.6237745379386856	2.214187971521869e-5	0.0013362181513574395
AC139495.2	0.6233617847241133	0.02318616039828391	0.0967974151196031
FOXP4	0.6231209792057721	0.004634682540581577	0.03375965057739664
AC084871.1	0.6227225108488048	9.204525487362098e-4	0.012228665552449645
ENTPD3	0.6227041749260989	0.012523215473791436	0.06473289012637438
ZNF516	0.622310056798324	4.197555746700788e-4	0.007747132543745322
GATA2	0.6217573188507923	0.0020242945570460046	0.020049294765816815
JPH2	0.6217510859855733	0.004301013806069164	0.03210349743124026
HLX	0.6216921648514622	6.810462998949166e-5	0.0027496141325543434
DPYSL4	0.6215423013757102	0.007391844351771783	0.045550678130295716
RAB13	0.6211200297562511	0.0028617707509476747	0.0248897024428537
SNX33	0.6210169488620068	2.478435628814388e-5	0.0014290643145941546
HLA-G	0.62088453152201	0.030945735928491022	0.11655441766099947
NAGS	0.620742811322744	0.001180319514483149	0.01432847920693083
ZNF385A	0.6205743542761812	0.003409237985410211	0.02787828617105462
LILRA2	0.6203375586459345	0.02913799340326131	0.11215736952817486
FHL3	0.6203287009444809	0.003092569255341015	0.026400921484404226
GPR176	0.6202772942456392	4.2365365536301794e-4	0.007782256638968978
ST8SIA2	0.6202599915225003	0.01108244044409318	0.059813045258460665
CACNA1C	0.6197680564365902	0.008538371127751408	0.05047276684941072
ABTB2	0.6196867793795615	2.079880171822159e-4	0.005199700429555397
SOX17	0.619398310030425	6.929139688270364e-4	0.01030942807659687
SCARA3	0.6191428057209927	0.00226885532844069	0.021633712416228742
GPSM1	0.619128423589419	7.71502746712671e-4	0.010960178579923126
RNF122	0.6189963404019765	4.4046249260753225e-6	4.962447490726309e-4
FGF13	0.6188935299477754	8.89660342469743e-4	0.012034307555129816
TNFRSF12A	0.618704830835652	0.0018021664193524835	0.018580433432517328
CLIP2	0.6185280620784122	2.913352077645119e-6	3.710533102651861e-4
EFHD1	0.6182199896545059	0.004461829976029215	0.03286401649010766
APOBR	0.6176691672479548	0.0367189071709413	0.12986602339991113
ACTA2	0.6170003089083727	0.06269657541775511	0.1862506660789713
CYRIA	0.616723618368713	2.3336105607802695e-4	0.005519762548806922
LAMC2	0.6161971360114906	0.24140052223955105	0.4462899647362962
KCNK3	0.616025102356867	7.604569439561695e-4	0.010856556128891285
ZMIZ1	0.6159654754279131	0.0019961608304015902	0.0199092919164981
TIE1	0.615719226457422	0.003952390833289235	0.030539137999917084
ETV4	0.6151611452547174	0.0013533536771318411	0.015659582243839714
TOM1	0.6146680080896312	1.8500860337890175e-6	2.8542993989762996e-4
SOX7	0.6144557328091436	0.019953947339518982	0.08786612193089807
DLL4	0.6132857812187789	8.472609788495969e-4	0.011654091777348875
P4HA2	0.6132550097793548	5.561621657707933e-5	0.0023751314435972158
RCOR1	0.6131169691428058	5.238106459657606e-5	0.00229418345579633
PNPLA2	0.6129299692600125	0.011950786000869396	0.06273979468574138
AC005726.1	0.6127697390852956	0.011657662425998853	0.06194150451294767
RHBDD2	0.6123347579127758	2.1400773314351968e-5	0.0013230622491273553
CRYAB	0.6120532473868887	0.024710928530915333	0.10070791315847812
RTL8A	0.6117959853019275	0.021885636809219993	0.09347282685047872
ARSJ	0.6112584567901682	2.6312901553107184e-4	0.00592126726802839
SOBP	0.6111838916068937	0.007044781418998776	0.0442235637098072
SEMA4B	0.6110762186205392	0.0013580683889422103	0.01570352542919335
BASP1	0.6109244717819866	8.721292664652217e-6	7.363662231805778e-4
MFGE8	0.6107483080549105	0.0016146766964906594	0.017292894576236735
GK	0.6105862741751995	0.020300349158233706	0.08895687802833988
SUSD6	0.6105735369671521	2.3664594498626625e-4	0.005575655159737622
KY	0.610488602787999	0.0022999934921308046	0.02178506004023232
CD14	0.6104165970542903	0.014796957849706584	0.07237872127284355
NRIP3	0.6091336092520607	0.0037579909299973397	0.029653625928475612
TP53I11	0.6090590782045262	0.0012346700038209284	0.014693345250474912
SH3D21	0.6086935399527844	0.0032740019757097763	0.027270079685812215
EPS8	0.6073852789506882	0.004278176959257635	0.03203488431451115
PELI2	0.6067886855385631	4.6709802988157534e-4	0.008272030777375363
EPPK1	0.6065086293183661	0.07001311449099827	0.1998624080110594
DCHS1	0.6062708959053733	0.004675562125798042	0.03386101936081418
STON1-GTF2A1L	0.6060028464834646	0.07948591730502941	0.21695829356847762
SSH1	0.604443575092187	4.983555410268138e-4	0.00844036066527907
GUCA1A	0.6038748777053202	4.994463161717732e-4	0.008443255838540588
DSEL	0.603703277907762	0.01173185227211094	0.0621079309095201
AC022149.1	0.6034588348710832	0.09907833503871162	0.25166367361879804
CFAP69	0.6034371775304446	0.0034533456374459762	0.028113240126797168
CDH3	0.6032061111459388	0.05245404583038091	0.16530703269304073
IER2	0.6028106191675935	5.105989326171434e-4	0.008572555608890765
RAB11FIP5	0.6026658060833787	9.537929473640075e-6	7.890678368893058e-4
TNIP1	0.6021074951174681	4.402960809415743e-6	4.962447490726309e-4
PLXNA3	0.60198607273405	0.019579431639067023	0.08690973738180995
PIM3	0.6017500838469632	2.7790756417102714e-5	0.0015302787898485014
ALOX5	0.6013825624105964	0.01678591788607641	0.0785836095678126
NDST1	0.6013472562623567	4.697457385193584e-4	0.008279528152545929
VWA1	0.6010901193158524	4.750381507898935e-4	0.008307719010180778
CYP27B1	0.6010295007970519	0.03279573995486177	0.12054669386714055
TENM3	0.6009799818738553	0.04543606058553119	0.15023991842580067
FNDC1	0.5998236856247905	0.03674633030038887	0.12990935309540863
IRS2	0.5996423791233547	0.0010120409975739521	0.013070288147401155
MAGED4	0.5989194458671718	0.020848141380078955	0.09054848198292637
LILRA1	0.5988523815817799	0.026227488791473474	0.10459845029203149
AEBP1	0.5979289008485189	0.0035100380188831646	0.02838267471812114
CRLF2	0.5978399033891065	0.01331560287873168	0.06762446598406881
CASP5	0.596929291997951	0.017517571310585414	0.0809715179545635
MLLT1	0.5964046376435368	0.004417610696560199	0.032596379805453594
DENND3	0.5963388408217059	0.0026816183638402407	0.023868354719731873
SLC16A3	0.5961874764343484	0.010242540879732026	0.056728173533444684
RGSL1	0.5956708293012397	0.009073453971481061	0.05215941566351567
GPRC5C	0.5949973667893866	0.019132238177339687	0.08579833263047372
PLPPR4	0.5944795604618993	0.02790002981455423	0.10892911420588176
ELK1	0.5943773436806961	1.121788099663439e-5	8.732479888376274e-4
SLC9A3R2	0.5940229269950583	0.004483263887349233	0.03297933594108918
CD274	0.5935727240300466	0.06558677577660238	0.1915080156617953
PTGIR	0.5925445395808517	2.557784892421415e-4	0.005793924111470467
SIRPA	0.5921282852397889	1.650144341276269e-4	0.004527825353984965
PEAR1	0.5921082065704475	0.017372357120524234	0.0806237440891538
RPS16	0.5917599872104677	0.15266888875108633	0.3336465951840676
CD209	0.5917382139570568	0.022085001397859072	0.09398748731071983
MUC1	0.591662261767409	0.05048858257958843	0.16093559429150764
STX11	0.5911870106802333	0.0036748080113377553	0.029243070257508857
ALOX5AP	0.5911745626850058	0.005184254505691827	0.036089576589419727
MARCKSL1	0.5904239818121386	0.005611347671362183	0.03799910910425577
ABL2	0.5901372222240928	1.7361792077601234e-4	0.004621151917234444
PELI1	0.5895919292876721	9.456001247146896e-5	0.0032980452414947165
EIF1AY	0.5888454399656005	0.5473222609457227	0.723328732728469
PMP22	0.5885613538713104	3.833610207667083e-5	0.0019196074504765732
ELFN1	0.588543565809475	4.1981541609317714e-4	0.007747132543745322
IL4I1	0.5881057511360019	0.07314884664416708	0.20565982577267466
NES	0.5880930307338224	0.00540367562886693	0.037134006879753684
CD82	0.5878532291482923	3.053951896833638e-4	0.0063779178333263475
CORO2B	0.5876278720191103	0.0030178997347489436	0.025926262956126645
PTPN12	0.587330806987417	1.5923892948599603e-4	0.004445148775473691
RND1	0.5870679105741732	0.003522783391025568	0.028456446024204177
ADIPOQ	0.5868961460185882	0.221554443969277	0.423924005918868
IRAK3	0.586173112445115	0.002386423503712099	0.022271118529193293
EAF1	0.5859286783227615	4.472328670350181e-7	1.1966973199960444e-4
TNFRSF1B	0.5852732904474927	8.950284942120433e-4	0.0120403479680921
CCDC71L	0.5851557406578571	0.0015948510533306296	0.017136804393086385
BAG3	0.584758817127403	0.0023570790884432946	0.022081498571986553
RYBP	0.5847451420998473	3.0343520430548617e-4	0.0063779178333263475
DENND2B	0.5842219022083688	7.729905008910647e-4	0.010960178579923126
NUAK2	0.5836667667916462	0.00202366894836317	0.020049294765816815
TP53BP2	0.583514727342985	2.4075936923240674e-5	0.00140716866829521
RXFP1	0.5832388449969415	0.012513958598789544	0.06472411386417123
HMGN2P46	0.5830211899658908	9.369186253398133e-4	0.012380619059510059
KLF6	0.5827117477065666	0.0013742753758661133	0.015821295526011286
SLC43A2	0.5826398348288668	0.009238366115055584	0.0527648782446171
GPX3	0.5826104829649559	0.008845127331188333	0.051468843203058175
LRFN1	0.5824978869854158	2.9890136828326214e-4	0.006366524790859284
AMPD2	0.5819477628176433	1.4506192697564085e-4	0.004239224401805204
CD300LB	0.5816004118503572	1.760705968060748e-4	0.00464593061680128
KLK12	0.5813007330259736	0.24527323169305404	0.4503908194309555
BMPR1B	0.5812965688386016	0.009249650189656027	0.05278249233517476
AC018638.5	0.5804968689974898	0.005329489270294668	0.03675694875303914
SDK1	0.5791602041017443	0.001349602287439683	0.01562673372035468
TREML2	0.5790517287409056	0.018285616933347106	0.08329614112517894
TLE3	0.5786503338378308	4.434226122639776e-4	0.007993276036863808
KLF7	0.5785710233456403	5.557529931631614e-4	0.008995529308052117
MEIS3	0.5783069174049054	0.0022474409524545842	0.02148646962983976
TRIM25	0.5782217381983195	1.3348022565437494e-4	0.00402408237985554
CLDN4	0.5780720936590269	0.06579944666525836	0.19192906219426834
IGF1R	0.5777128781787253	0.004652986084839803	0.03384812008619281
SDC4	0.5768404195643031	2.501372889885078e-4	0.005719093556646457
SSBP3	0.5762759173785081	0.02437612775662148	0.09984242713038576
TDO2	0.5762412693534786	0.22840232935613447	0.43113697282262625
AGO2	0.5759779858421465	1.4128894610891852e-4	0.004161090434921708
KALRN	0.5753300695606387	1.332140830793565e-4	0.00402408237985554
PRRX1	0.5749044415590934	2.550007309224471e-4	0.005788894997996581
MYO1B	0.5745986904417917	0.006202152912059356	0.040647481293155936
GNA12	0.5737141253039129	0.0014379662579085762	0.016222116051834233
SMAD7	0.5736947081506196	1.2654290229620896e-4	0.003990878824719297
SOX15	0.5734070401166598	0.03660378810456689	0.12956887432802824
LDHA	0.5729656640145997	0.0013101353362026148	0.015325330416946038
LDHAP4	0.5728614310432558	0.3924974623265888	0.597313061095799
MT-CO3	0.5727080448352844	0.025492091227655566	0.10279069043409503
TCF7L2	0.5725899087074238	0.004141713376447549	0.03140303326608855
CYSTM1	0.5724388175253163	2.07628653013419e-6	3.019177119721485e-4
ITGAM	0.5716706685611239	0.04774186969269507	0.15513842855548443
TTYH3	0.5714920267675465	0.0032181239535477605	0.02702093055086406
RASSF8	0.5712210141168521	1.4564284748504013e-4	0.004243671262597694
CCDC124	0.5711830300682355	0.029635557709824276	0.11333383782508726
NOTCH3	0.5710125500742445	0.011712301289494412	0.0620585270985742
IQGAP3	0.5709354707239394	0.011089494819563162	0.05983226174701296
NIBAN2	0.5695831946744887	1.6458958778149265e-4	0.0045242322484078034
GDNF	0.5691676025430675	0.009064037103151562	0.052140287333379415
PAK4	0.5678949272129841	0.009499304990313822	0.05383044273961755
SERTAD2	0.5678325027603766	1.8976562677820494e-5	0.0012405513230314452
RHBDF1	0.5677969169366857	5.822642235759276e-4	0.009266984041577844
TLNRD1	0.5673776821318217	2.196297711249292e-5	0.0013337446207497916
CASKIN2	0.5673490988971905	8.441094268379197e-4	0.011629423921640687
BAIAP2L2	0.5672749424715376	0.0032793148541011207	0.027301053415888038
ARID5A	0.5672302359457175	3.605942239847662e-4	0.00713068832071492
LDLRAD3	0.5670294985788256	5.161938484619215e-4	0.008627145712368412
SRGN	0.5661182496815087	0.04564180366639719	0.150644908966265
S100A11	0.5660023380538561	0.05930779125515767	0.17967628175395636
TFE3	0.5658991463091061	2.653312479122706e-4	0.005943183903551664
SULT2B1	0.5658771383458121	0.09438566909084888	0.2440148827265681
MYO10	0.5656926643728069	2.0619373728227936e-4	0.005169938141960519
ABCA13	0.5653804486197278	0.0025446794716022154	0.023101468110959065
PPP1R13L	0.5649689472335448	0.02589648926675971	0.10388631938695536
VASP	0.5645177550341325	7.496250832225827e-4	0.010796744785691108
MXRA7	0.5637849106025294	2.160664912737922e-4	0.005270852796387025
NFKBIA	0.5635697216084186	0.0011289118436097758	0.013958883845768247
PRRX2	0.5634932281566267	2.8022787740187915e-4	0.006105473791993868
TPSAB1	0.5634586289579682	0.06737856800631216	0.19451450170285997
PDE1C	0.5630369534037611	0.023108948327832234	0.0966872074551984
PPP1R3C	0.5629407661673973	0.10854756632017645	0.2668200899370717
SYT17	0.5627259766812591	0.006410189770281935	0.04148183342763689
ST3GAL1	0.5624678647598191	2.280610464692117e-4	0.0054546723753983945
BMP1	0.5623272089704869	5.844487384754294e-4	0.009284494106114776
NTNG2	0.5611025646272085	0.0016463515751062427	0.017500588190320385
ARHGAP44	0.5607525526357695	7.117153685989948e-4	0.010470898356750675
SRC	0.5604405236361503	0.002179214054467525	0.021131088124506862
LYPD1	0.5604254277872194	0.027186278010017183	0.1071368209905447
FGF2	0.5602262902159563	0.001193142930608914	0.014419599637740053
TSPAN9	0.5600885930828214	2.7388018678476897e-4	0.006028532389060628
CHST3	0.5595098035933495	3.9719585242780817e-4	0.007528268219923091
ADAMTS5	0.5593584323852347	0.04478752824229812	0.14895832611174117
ROCK1P1	0.5591883773737388	0.008919899745185443	0.05169315842175997
SESN2	0.5589150249394432	0.0011706904287310858	0.014299624530684627
IL4R	0.5586434573289063	2.0845556809099846e-5	0.0013124270601317458
AP5B1	0.5585859089710095	1.0113796795325848e-4	0.0034709172368728486
FTH1P11	0.5583891112930985	3.356931039777419e-5	0.0017763616908806315
UNC5B	0.5573926335109762	7.802388453123993e-4	0.011051770244809626
PMEPA1	0.5573168079686894	0.004942456704582102	0.03496058284426621
KCNMB1	0.5570896852741423	4.0057706139197315e-4	0.007528268219923091
FSCN1	0.5564902438820871	0.012317630680134284	0.06414560856402154
AC008763.3	0.5558171844674644	0.099864676883529	0.25264052368390427
ADGRB3	0.5555316233897485	0.00804614299078509	0.04841538957034247
TIMP2	0.5553707852917613	0.002531896738416418	0.02305089401668323
EPB41L3	0.5550211978412873	2.9326497420077137e-5	0.0016045248189099713
WHRN	0.5547990979091473	0.0346812307855945	0.12514034496487692
SOX4	0.5544115518787933	7.585871646050834e-4	0.010856556128891285
CRCT1	0.5541643974300827	0.11751046652328519	0.28084114447770386
ADORA2A	0.554138622281632	0.0017244985334396983	0.01802932685296388
SFN	0.553895501986938	0.11973043512217713	0.2841440827975725
DOCK4	0.5537117112340919	0.0013901872837891248	0.015924386110293485
CRTC2	0.5536774343730495	0.005863265241494496	0.0391150826881937
CAMTA2	0.5536340209610229	0.016270229057599825	0.0771311906022437
FURIN	0.5535166386808763	0.004059595457125318	0.031035969733603154
TPSB2	0.5534094936619351	0.1598227131291834	0.3436238496343083
GOLGA7B	0.5534052833822551	0.021542926609941584	0.09242409924024916
ZFP57	0.5531786132627328	0.18788813271700427	0.3813207244345459
RGMA	0.5530129248932951	0.030384751623047525	0.1150937561479073
RNF19B	0.552674589830433	0.0013649174654550217	0.015761437353956336
EGLN3	0.552429900371469	0.030221541959793603	0.11475474635509211
TRAF3IP2	0.5524007252177343	1.0635588204218267e-4	0.0035744965642263344
NEXMIF	0.5523480146720852	0.016543792544883605	0.07790206721307126
SCN5A	0.551746480571052	0.015811975823022694	0.07563483561406271
ADAMTS12	0.5509280515210957	0.008709866786377104	0.05098988177087793
SEMA4C	0.5508749641037713	0.0011343075117772352	0.013994968399989304
ARAP3	0.5507313177104565	0.0013390839582426042	0.015546991718579388
CAMK1G	0.5504211366656225	0.006397399957203427	0.041466871410714874
DDX60L	0.5502393391367875	0.006827737417769864	0.04314575766764167
MYLK	0.5500514109793295	0.001464374656881478	0.016334378838860564
SPARC	0.5498190591190983	0.05757766135998861	0.17585787941274458
CLDN7	0.5493902552334871	0.08519366532694518	0.22828063193927967
FOXF2	0.5485918430071257	0.006412079900467679	0.04148183342763689
GATAD2B	0.5483807969836807	0.014631605408250356	0.07191912819066802
SLC22A15	0.5481112770896979	0.0014711176328748342	0.016334378838860564
SETD1B	0.5478110424264129	0.0066195259819703265	0.04233011059908991
PDPN	0.5477130557384413	0.010927848095982271	0.05929638740294563
INSR	0.547447940363667	0.003390924931205063	0.027851122036876116
MSANTD3	0.5467356500304001	1.7432199349100443e-4	0.004621151917234444
SPDYE2	0.5466182384009791	0.05370047825691598	0.16775277091384277
RHOB	0.5465126942300964	2.874307087497933e-5	0.0015776445151731442
AC241640.1	0.5464744921139442	0.18797968688236072	0.38139630282391895
BATF2	0.5461612133257097	0.1101393144940114	0.2685146527086789
ZNF628	0.5460912225580739	0.0178636999904882	0.08203697032370887
CEP295NL	0.5455330580713207	0.007512139955165107	0.046059934383173094
PNRC1	0.5452673116677405	3.4781856722419655e-4	0.006950283504917581
KCNK13	0.544497758380033	0.01876121863019726	0.08459343576675304
LITAF	0.5444282605505224	0.001267663908702949	0.015005282111782993
ZFHX3	0.544109309913833	0.002375045321878088	0.022201228786660622
SH3BP4	0.5438670374579724	1.701215123976787e-4	0.004580708961965798
FGR	0.543830754259429	0.03801776400226409	0.13310788098016463
HOXC8	0.5437566611883035	0.003027401758216604	0.025987095292962076
KCTD10	0.5434528223139008	0.0018933995999658418	0.019244710039108406
WIZ	0.5434356977994317	0.00907740871553762	0.05216463901126905
GLT1D1	0.543132737682356	0.02003755511574582	0.0881605001178093
DTNA	0.5430133606234484	0.0019541755260234456	0.01963923467321098
PKIG	0.5429351125138453	2.7895209940518375e-4	0.006091445542741782
CEMIP	0.542894988088241	0.08540697017131339	0.2286130897177969
SHROOM1	0.5425546362462451	0.027189291913863198	0.1071368209905447
APCDD1	0.5424672070781549	0.07041188277937162	0.20049941679360475
MCHR1	0.5421904172081491	0.004003707196750904	0.030842773614196687
RFLNB	0.5415642215435978	2.747152698423422e-5	0.0015175803213064872
EMD	0.5404053512088436	0.002070402920712234	0.020365106270647335
SV2A	0.5401677682869486	8.171352661151022e-4	0.011387105168160423
NCF1B	0.5398741588363398	0.023688375677914736	0.09822039290281649
CX3CL1	0.539792165331729	0.04076676793563851	0.13962618017956188
MYBPC3	0.5397290663788867	0.003215449887240668	0.027018929989694036
ACVR1B	0.5396305349942772	2.719315071130354e-5	0.001513483938511121
TPM4	0.5389542925367632	6.838265485166129e-7	1.582504005857702e-4
ADGRL4	0.5386347911593594	0.003515247905401922	0.028408976111377025
RAPGEF1	0.5385658387499301	0.0014782553212712888	0.01636400929332309
DAGLA	0.5385519122305016	0.001289007349908853	0.015213129474286083
NOD2	0.5381325148193516	0.0012162467352794814	0.01460010799538292
CLIP3	0.5377091469299786	0.012317324237914705	0.06414560856402154
FCGR2C	0.5370501865992354	0.11484583609486344	0.2765212051710264
HDAC4	0.5368692239217818	0.0024047073733193592	0.022368611498149935
TRIB1	0.5365871536794016	0.0015152472000429735	0.01661242528856333
LAMB1	0.5361959741363327	3.7982944424416845e-4	0.007345622854928212
SPECC1L-ADORA2A	0.5359258196335439	0.1912047178086212	0.3855429302459121
TRPS1	0.5358775513883547	5.613558730934572e-5	0.002379509734337984
SEMA5A	0.5358698112453837	0.019169331698514345	0.08584592189776624
TMCC3	0.5358566070179256	0.003852650191660627	0.03002750710710105
SLC22A23	0.535844847735718	0.025863419079830675	0.10384784331585002
CLEC4E	0.5351306109478688	0.1439975488804217	0.3212556050778038
EGFLAM	0.5346586992765521	0.01639038807217208	0.07747319782940847
PRKACA	0.5343240695884237	0.0026789387333838377	0.023856903696930953
PTPRE	0.5340266088739334	0.001332980506443919	0.015518212897928018
VPS37C	0.5339334587787068	2.5626990222608752e-5	0.0014726919716851507
MUC19	0.5338217569904959	0.10297661548057743	0.25778022805216905
TRIP10	0.5337911100025154	3.6887894424857333e-5	0.0018856871403751696
USP43	0.5334563077380263	0.0143149983424407	0.07072831696892586
EPB41L1	0.5333026745884313	0.002243875037614492	0.021479278672345975
PEAK3	0.5332614315599906	0.008121395550119991	0.0487482996129705
SAMD4A	0.5330437166885247	2.8581960770965455e-4	0.006211498454350044
HHLA1	0.5326834421671667	0.02497738384333232	0.10128113613152737
ERF	0.5323248014360651	0.0025801175224692894	0.023316365473502153
CCDC85B	0.5323037155233741	0.013670077295869687	0.0685505340239439
OAF	0.5322046332807244	8.684354779993861e-4	0.011840730541990039
MS4A7	0.5319292768697466	0.025948987665789694	0.10397832996720816
BNIP3	0.5316220556103444	0.0381801945565473	0.1334863249448886
SH3PXD2A	0.5311798466530098	0.0063807638488520444	0.04142175167232421
NCF1C	0.5308248781121625	0.05329731943233738	0.16696282894712902
LTBP2	0.53032584651529735	0.011398080808844536	0.06098414655029371
CIC	0.5302357666694855	0.01191216381868388	0.06266087685367804
LAMA3	0.5300759200371621	0.2299661384233062	0.4327659473075955
GSTT2B	0.52982806827570506	0.13722875421519598	0.3109755744257286
KNDC1	0.5291834822977118	0.08628124911283223	0.2300072215219882
ITIH5	0.5289734677965177	0.005181171130698693	0.03608429206941829
RGS3	0.528655501386269	6.434994950012746e-4	0.009874488218545545
ALDOA	0.5283410522850662	6.81322928751674e-4	0.010198999261252114
SHROOM4	0.5280771776878712	0.002348777547390137	0.022051982181500052
MIDEAS	0.527472100702691	1.6777999449198467e-4	0.004546676840291109
ZNF467	0.5270678281995123	0.0014730909551560084	0.016334378838860564
ZNF358	0.5266490962523189	0.002523924961658608	0.023006278111043485
HMGA1	0.5264934920495721	0.014730672590860578	0.07211628591151727
PADI4	0.5264684826280839	0.0021803581148031317	0.021131088124506862
SYPL2	0.5263194744386189	8.581953568040622e-4	0.011738494796541186
ERO1A	0.5262713483583594	0.01138094194349391	0.06094391206451945
CBLN2	0.5260822508679511	0.03974029120084547	0.1375033773462772
USB1	0.5257398042717161	0.00802252547220967	0.04832421692282469
RAPH1	0.5255875636775649	3.126761124836072e-4	0.006479620661776974
FHL5	0.5254835029841127	0.1380451015716118	0.3121500747802483
FN1	0.5253614695613251	0.02463590991462157	0.10056971568245396
SAMD14	0.5246110210289713	0.0011832931583887517	0.014330901935931664
SATB2	0.5243434154880604	0.002143186865587445	0.02087717580954778
BAMBI	0.5242943386585708	0.019010402333894713	0.08538648836819313
IKZF4	0.5242181100881547	0.006774138009053214	0.042937715796531495
MICAL2	0.5239043951463849	6.549208316601218e-4	0.009964681176212629
EVA1B	0.5238211743552594	0.001769400940998537	0.01834200430665856
DPP4	0.5235114315420804	0.008513014174580691	0.0504073232518852
RPS2P5	0.5232364063934991	0.1633872642393474	0.3487916853775648
TCAF2C	0.5226500189646047	0.154081991238688	0.33570662849396077
HUNK	0.522452561594309	0.004294731897753678	0.0320830485589862
PRAF2	0.5222802634417867	0.00953890642502267	0.05398340136434674
SEMA6C	0.5217376003393661	0.0171561057315076	0.07990163466197107
BANF1	0.5211692048761383	0.09947093850189724	0.2521984732611228
MUC21	0.5211603928603513	0.001142255359452744	0.014062633379315773
SLC19A1	0.5210740681849915	0.003601036728321481	0.028938411061710637
BNC1	0.5210720858220972	0.07167536143459287	0.20284920915012442
PLPPR2	0.5205559327534566	0.0015820329266374355	0.0170714013035073
KLF16	0.5203320381532857	0.0020254178069993045	0.020049294765816815
HSPA7	0.5202941308705724	0.12398730788632051	0.29074115398510736
SLC7A2	0.5195717807511948	0.0865007027890531	0.23025875157154455
PRSS8	0.5195432354084071	0.10573590926575008	0.26204449293429377
MGLL	0.5189680234290872	3.2277077725227144e-4	0.006611781770867403
CP	0.5185054779174214	0.20059218909570647	0.3969359579781629
SIPA1L1	0.5184461970103929	7.5953524821900507e-05	0.0029229305900562836
ITGB4	0.5183144879725372	0.10959860160924066	0.2680219626748896
BNIP3L	0.517584601399343	1.8461586575452968e-4	0.00476854706040169
HSPB2	0.5173331054893846	0.005779378877009111	0.0387643313238444
PVR	0.5170208108966099	0.0015739404624696743	0.01703157712196416
TRPC6	0.5165713277712163	0.023802710421879453	0.09848306740147032
DMTN	0.516358783173593	0.02093813783748785	0.09082208978393602
RGS2	0.5163071851198708	0.016642002386244813	0.07820919068727838
ANKRD9	0.5162637759772881	0.0036905653678847013	0.029300385686149982
PPP1R18	0.516218950181532	0.0017914440979133514	0.018517879846174014
EDIL3	0.5159423309208266	0.1627831308495959	0.34797916811875296
BEND7	0.515886365630157	0.01775979901218734	0.08175140289128156
RHOH	0.5153354882438519	0.019701627870653222	0.08724861062449868
LZTS3	0.5153250498542088	7.931767918949353e-4	0.011179549433087051
MRVI1	0.5147790369297822	0.026723026445327668	0.10585977975392928
SPEG	0.5147473480925185	0.031967744390389546	0.11875219581028655
ANKRD30BL	0.514450281990788	0.2520780565048263	0.45806841231378925
C1orf198	0.5143929130664526	0.0040448297150126825	0.03100613646803589
FCER1G	0.5142077165232077	0.037485858060637096	0.13170163868654378
MPO	0.5140542951838142	0.008131157705894355	0.04877270602922621
KRT19	0.5139280543154592	0.13037196334953494	0.300406333740687
NCKAP5L	0.5133156635313143	0.001408326182486035	0.016024974003370995
SDS	0.5131072912068602	0.1098086927587204	0.2681792812523686
GGN	0.5130641893271104	0.006842321261873547	0.043205890773900316
SIX4	0.5129825934810925	0.015387654300071189	0.07439683226671912
RTL8B	0.5126616091906455	0.003790459735824062	0.029765476225437053
BCL6	0.512296221852881	4.5222698378190676e-4	0.008083911375015818
TFAP2A	0.5122756943495013	0.08853836991006174	0.2335520001093357
CALD1	0.5120979688006857	0.002572725025218194	0.023261835299293335
PTPRH	0.5120413208293579	0.023483849928086737	0.09763557417297533
EMILIN1	0.5117576052175208	0.021964692825361436	0.09372288443761533
FJX1	0.5115508104464195	0.008668721333314736	0.05089196188996053
MDFI	0.5114733589544183	0.04768700498533101	0.15501897501400788
PROSER2	0.5109324710575267	0.032307336160788236	0.11945595432321972
MS4A14	0.5109015004854194	0.050300416980850804	0.1604983493193721
SH3PXD2B	0.5108649221939601	0.0046745744274690046	0.03386101936081418
FOXM1	0.5104085734113197	0.03217993384493684	0.11917452783041359
SRGAP1	0.5100024626963742	0.02309323593784997	0.09664507952973625
NRXN2	0.509804989296442	0.004324772146141046	0.03216739510016289
TRIM8	0.5091646755844152	1.1124715558827523e-4	0.0036866762885097684
GABBR1	0.5089850206312749	0.016845203462212337	0.07876966266509902
FZD4	0.508623527711098	0.0031151523403903786	0.026518496346363562
PTPRG	0.5085783513210433	0.0034987426117027826	0.028342463209749365
DUSP6	0.508311591348253	0.0012260748054688502	0.014666866169417779
SLC1A1	0.5079694111341553	0.04746776887107457	0.15457036355146453
PANX2	0.5077433393354245	0.0016525241531066355	0.01752289543154869
CLEC4G	0.5075128076663583	0.004489773692425208	0.03299887316857583
R3HDM4	0.5073304813561634	1.7825892523325378e-05	0.0011971310174978317
SBNO2	0.5068845499019332	0.0015922023941198687	0.017136804393086385
CLDN5	0.5062907585684013	0.028058506081038725	0.10930434864371887
MEF2D	0.5060381723235094	0.013029128832934176	0.06638614438083837
SERPINA1	0.5058853729283923	0.09441534791675664	0.2440547672565219
GPR157	0.5056873049955346	0.0022221991607904346	0.021403352434497296
CEBPD	0.5056366352537172	0.005232544842137234	0.03629746103771013
RPL23AP42	0.5056356617455774	0.25305431685881186	0.45939384286640733
PCDHGC3	0.5054501058219154	0.00429398527006706	0.0320830485589862
NOS2	0.5051816461728882	0.017736699641734095	0.08169472333638957
DNAJB1	0.5047966628606284	0.0026232068373588597	0.023573228199057664
GJD3	0.5045711004425826	9.184114534049584e-5	0.0032361720451769367
FUT3	0.5033159649996923	0.07356420462851285	0.2063871238963438
ELL	0.5028839656236936	7.227318236389887e-5	0.002855596307119874
LPP	0.5026335292266104	7.927899242005705e-4	0.011179549433087051
ZMYND15	0.5025065377196118	0.004899691565528201	0.034787403839001016
APCDD1L	0.5023835558174174	0.04679596642022654	0.15312289441975727
PCDHB16	0.5022075348599263	0.010936141800614477	0.05930380884595406
TMEM198B	0.5018327499951121	0.0055619790280453775	0.03792355022711948
SNX8	0.5015405990222268	2.7153295604076956e-4	0.006000251534568045
COL24A1	0.501117160760395	0.04734785976559906	0.15444420923540647
IVL	0.5009822651898039	0.20736612005650046	0.40649551350361385
RGS4	0.5008284098094529	0.2151562926278312	0.4158636017214006
ZFAND3	0.5000804598896558	0.004569033218965793	0.03336660719607216
PLXDC1	0.5000059232644309	0.021893109985242052	0.09347282685047872
CDK5R1	0.4998942599679923	0.016370432561253485	0.07742076996229495
GRIK3	0.49944157301538755	0.026805938367504317	0.10609006113785796
EN1	0.499215605513597	0.010502511090325751	0.05767760657374428
CDH26	0.4988284244547061	0.016629715676123393	0.0781729017166108
SLCO3A1	0.4984556954586079	0.012250123363898243	0.06388043928342187
GPC1	0.4983216207092642	0.024604751154418122	0.10051823641445891
KIAA1522	0.497750689292193	0.03687285055091087	0.13021487038059498
AGPAT4	0.49765768671625343	0.0016972210496280261	0.017886098753772277
LPAR1	0.49764265278657405	0.001141535993124629	0.014062633379315773
SOCS2	0.4973051478636856	5.104312568229358e-4	0.008572555608890765
KAZN	0.4964790916255106	0.006124615631192643	0.04026258836244684
SLC34A2	0.49636017337960325	0.057706581710342014	0.17609144900028634
ADAM12	0.4963251897488625	0.09843905302504026	0.250759540674647
A2ML1	0.4960369119506538	0.2855665436521659	0.49338325965502117
ULK1	0.4959504318015675	0.002987060092353258	0.025718151876093283
CCNG2	0.4959026399827495	8.904946137823785e-5	0.0031841398286716815
TMEM255B	0.4958945259650043	0.00801851206989539	0.04831703701511561
TNFRSF1A	0.495461760611958	5.5541597299524486e-5	0.0023751314435972158
FAM135B	0.4952049752936271	0.016095082498545212	0.07654215156556143
RAMP2	0.4951456174011055	0.020885202651023924	0.09066331801116098
MMP25	0.4950293821858751	0.02623573016622571	0.10460695671632486
SRF	0.4944338826076029	1.9733431151154076e-4	0.005013872529132248
AC270289.3	0.4942090068034918	0.3082287705519707	0.5158294797379006
BCORL1	0.49402558242923034	0.030996475073709895	0.1166625572829191
NATD1	0.49365588071855937	0.0042958367040575015	0.0320830485589862
SCN1B	0.4932170758838148	0.007114701613230069	0.04448157242198096
AC027644.4	0.4930531697075291	0.03899256579234551	0.13555576313315404
DDR2	0.4929578320027961	0.0025357382863487312	0.023073601569459097
NETO1	0.49282555139721	0.02152331788506794	0.09242409924024916
DMRT3	0.49230272506194206	0.002432397265308758	0.022528287273343685
SLC44A4	0.49220160635480836	0.010367382478350314	0.05721716277678732
MAFG	0.49218434983806425	1.3316167621300076e-4	0.00402408237985554
SLC12A8	0.4921419544867993	0.023796325486395632	0.09848306740147032
LRRN4CL	0.4920904467960534	0.0029259847219838438	0.025358040670026987
BACE2	0.4918211250827369	6.230038260829786e-5	0.0025523781152322986
ZNF319	0.49175354906819146	0.0025675928205701262	0.023239972014938378
ZSWIM6	0.49170797495974394	3.961536635861488e-5	0.0019521206403157933
NAB2	0.49126151278101116	4.129041072997139e-5	0.0019956972913316114
DENND5A	0.4908987821409765	0.0013760568036621885	0.015821295526011286
EBF2	0.4908872940825839	0.031590361618052315	0.11792068721954373
CAVIN3	0.4908094823128928	0.007708667249169548	0.04691219852239819
AMDHD1	0.4907963418208703	0.0836086678810731	0.22501939925559908
NRSN2	0.490373215307788	0.006192286605477843	0.040598356860186854
CHSY1	0.49019071478676146	2.9021343380152466e-6	3.710533102651861e-4
PTHLH	0.48995739279572215	0.27839278637377435	0.48617952953812826
HELZ2	0.4896410877266284	0.0172238784809449	0.08013592103058464
BCL9L	0.4895588257854424	0.02208089880178766	0.09398748731071983
NSMF	0.4892755777907851	0.002634849438537717	0.0236363523493758
GRIN2A	0.48921579041290486	0.09001311878958201	0.23607511255825675
CTTNBP2NL	0.488916471676367	1.2784311949113263e-4	0.004006877487222842
TBXA2R	0.48886604057519145	0.010712584950457968	0.05849904887646451
SPRED3	0.4888586345592547	0.03011022436778112	0.11451861573816441
TMEM127	0.48878546366589415	7.029182627773415e-4	0.010395056347203776
FBRS	0.48831127183360046	0.002669582266425717	0.02383555595022962
UBAP1	0.48797729618043206	3.9861535654969326e-4	0.007528268219923091
LARP6	0.48796983626486945	0.0022887006061840715	0.021726162905156443
ZBTB21	0.487925799006125	1.8891207463177522e-4	0.004842992931241244
FOXJ2	0.4877392646034089	2.114662983611117e-4	0.0052188582918224185
AL138752.2	0.48767238806616775	0.005588650048320643	0.037978425427575804
CLEC11A	0.4876466432458777	0.019615165679129493	0.08700070247477146
RAB7A	0.487513692933363	0.03881668821360871	0.13515027275325067
PADI2	0.4872465844355429	0.06368795215839732	0.1881739442223178
ZNF579	0.48689427340047664	0.0012959877309518314	0.015253463843677054
NRM	0.4865792410439225	0.008464638770037006	0.05017061953245055
RIPOR1	0.4864444244756134	0.023705012577004983	0.09824500009225808
MAP1LC3B2	0.48635082641446026	0.025242132961208093	0.10202352408073169
PGR	0.4862837819253687	0.02863196207978505	0.11078227533129666
MAPK7	0.48605794375432776	0.0035669818289639876	0.028718647776684664
RBMS1P1	0.48539663980064873	0.007309813703067163	0.0452676354907636
SYNGAP1	0.4853609179409206	0.01874995940319711	0.08456493410054003
TBC1D3L	0.48512725602617324	0.19505498189658038	0.39058893416498347
PKP2	0.4848831624372032	0.031488420918553875	0.11776353095222432
PEA15	0.484876462016647	0.0014183161752583918	0.016117229264299905
DNM1	0.48479242368385655	0.011378924400696117	0.06094391206451945
RSAD2	0.48409114678791276	0.19499979711845172	0.3905505879588774
KCNJ15	0.4838027700158216	0.003268399875155914	0.02726319915345593
VENTX	0.48357186507474226	0.0029803979961146904	0.025686620877435368
TMEM52B	0.4833968054135074	0.04608763828298503	0.15163319992240512
GRB10	0.48256548098498797	0.0019023643230542248	0.019265516873035838
GTPBP1	0.48238383182566125	0.005868566446249741	0.039135202644870255
CTDSP2	0.4821420461693924	0.013761452364378562	0.06890785723391313
GNA15	0.48208525638851363	0.002009977569432974	0.01999333759711244
KRT17	0.4811802022509557	0.24177341799732593	0.4465454899918256
TMEM217	0.4808197660757776	0.004336440280686076	0.03221758776865469
BAZ2A	0.48067147888307815	0.013414217821503004	0.06786365736875596
NT5E	0.4805785708460162	0.0105828514069185	0.05797547355837469
EFNA5	0.47980177976533644	0.061452446698503534	0.1838527515219904
AC126755.1	0.4797568951465685	0.060616465348147144	0.1825315577786214
TTC7B	0.47947931188366777	8.018225816147459e-4	0.01126432461866491
CDC42EP4	0.4794694242483901	0.003461025849215117	0.028132819708815468
CDC42EP3	0.4793425791752419	8.547287434437451e-5	0.0031328927154017317
KLHL30	0.4792573378889483	0.003919588992490336	0.03033120718318889
XKR8	0.47921160663285134	0.022796360479002502	0.0957293796588548
VEGFC	0.479067736242595	0.05575834926656995	0.1722658513942829
MAPK13	0.4789802530861538	0.06769595267657137	0.19519181793268783
AK4	0.47895903213191016	7.539984632760874e-4	0.01083240241913003
RRAS	0.4789098130071956	0.010671097975326116	0.058309685011952696
SH2B3	0.4788578241665471	9.199606864792229e-4	0.012228665552449645
PILRA	0.47843806262866195	0.025620357430556333	0.10311365945905457
RNF182	0.47786927406894014	0.006374704894987417	0.04141381689175247
DCLK3	0.4778424295149406	0.12721191305675095	0.29530264497710623
SCAMP4	0.4775359542705173	0.0031499276222550243	0.026652617921201122
FAM110A	0.4773931929232038	0.006488282443023312	0.04180936650077084
SOCS1	0.4773809422350479	0.10715972228368535	0.26453946145424706
PCDH17	0.47710282819494854	0.01465251500202218	0.07195637393557218
S100A7A	0.476197789314881	0.27181572297086115	0.47940055668175946
CD99P1	0.4759759026805863	0.005176268930967796	0.03608429206941829
JMJD6	0.4756967930129665	6.98226050350768e-4	0.010361456769720018
PLAGL2	0.4754084723776426	0.01921968713761805	0.08591415876578155
NCR3LG1	0.4752906117159621	0.003349293649731182	0.027681782698671092
CCDC92	0.47525444594716015	0.005849506623575115	0.03903850386933899
CAMP	0.47510583928191386	0.19929701238708666	0.3956139257133255
ICOSLG	0.47463853206513296	0.02265509229035927	0.09527712560717153
TAFA2	0.47463268885682175	0.014727549637595518	0.07211628591151727
LIPG	0.4743953842811708	0.02939677129357249	0.11269749460542397
PHF13	0.4743088557824544	1.7178958020145038e-4	0.004611123136285012
RAB3B	0.47428352607864843	0.006300623912590698	0.04105714783223581
KRT16P2	0.4737649127983495	0.12524891941517832	0.29256855864706754
AGRN	0.4735376663510893	0.042916427647678924	0.1444749014087874
LAMA4	0.4735039191804802	0.0060503717707266974	0.03997400330775258
TNS2	0.47321804183604765	0.022760988789796287	0.09560508536307613
SCNN1G	0.4730989552752145	0.11060110080256741	0.26900210925209017
SYNJ2	0.47290193494673716	0.0037019952857043356	0.02933304019341225
TMEM51	0.4728473519085554	0.0024766308431982227	0.022700454746785333
CD24	0.4727588306201618	0.19986349095240621	0.3961414678888838
FAM219A	0.47240376889616753	2.676009413570009e-4	0.005956960162779719
ETHE1	0.47233801661294894	0.013227849064413589	0.06723862132029763
PDE1B	0.47218988674271856	0.007803250169138614	0.04730288819345089
PHLPP1	0.47214014801680904	0.006414242038912845	0.04148183342763689
GSK3A	0.4720705301797641	0.012403844190970252	0.06442700387332895
MSRB1	0.4717584158981456	0.04217593716380019	0.14301264249796572
ZNF423	0.471612724660879	0.03442273631040237	0.12449616881006138
VGLL4	0.47085461093148684	4.732818855142581e-4	0.008307719010180778
PAEP	0.4708366675715552	0.05221929038969411	0.16483969546977173
CLIC6	0.47072366070182037	0.0064089272286487	0.04148183342763689
BEST1	0.47051946595142535	0.0015373597430988074	0.016801075686386138
PPFIBP1	0.470471997412508	6.760332295576079e-4	0.010146423362115718
TULP3	0.47012398420039636	4.1260319536870385e-4	0.007671910663071719
SESTD1	0.46940531710513245	5.4349189185763264e-5	0.0023553235951245073
ZNF697	0.4693796168335016	2.552184364080245e-4	0.005788894997996581
BCKDK	0.46911409683916183	4.7578843014861615e-4	0.008307719010180778
INPP5A	0.4690414012037376	0.001494268153215849	0.01651141952884631
PRTG	0.4689214999729534	0.06443393489138932	0.18950818157330224
HLA-C	0.468437542820455	0.020217827399748343	0.08866332758532403
RFX2	0.46828471874253186	0.021248096516299317	0.09180922200747815
AHRR	0.46826958226808024	0.06985329827407082	0.19963335846642216
RBM24	0.4680566576611395	0.005805471227085589	0.03885060365917964
ZNF185	0.46778718031711897	0.05622715451631492	0.17336874704571353
INSYN1	0.46776623632683556	0.03188916286403294	0.11861609459003378
XDH	0.4676587125916125	0.1598013288225017	0.3436210140740007
AL359976.1	0.4673181222746954	0.011347626986950505	0.060841613071862054
SLC39A14	0.46716793772492604	0.04531733519111031	0.1499830697424655
NOS3	0.46708615842552526	0.02241823172560141	0.09469581407288145
CEACAM19	0.4670230069155439	0.08991012930293814	0.23589872289149924
WASF2	0.4666224810899484	0.006246395115723447	0.04081248239479742
DBNDD1	0.46661926708868795	0.08197784770681318	0.22188849393591356
DTX1	0.46660605253152854	0.00644195951457599	0.04162964403287314
CABP1	0.46651666621644455	0.0010496933725540963	0.013335310834561498
MRGPRX3	0.4659845225704905	0.039410325209193804	0.13659215122595506
KANK2	0.465819727031751	0.036976334998444625	0.13042631037041488
LINGO3	0.4655139299170109	0.005958893693360503	0.039568017174670594
STRA6	0.4651141230952671	0.009169489642438518	0.052535132193629853
PRR12	0.46478933246446186	0.11512786155806484	0.2768662588375032
GLI2	0.46466599172273015	0.07841540113855383	0.2149880575716469
TGIF1	0.4644300241622208	2.172492559001299e-4	0.005278463599311511
RNF39	0.46441901109321515	0.19141910015029537	0.3858347563646196
COL12A1	0.46440161988426	0.20993895498392343	0.40966324112348323
C2CD4A	0.4642694928701038	0.025897267005133572	0.10388631938695536
KIAA1614	0.4641997976886225	0.023185638304637424	0.0967974151196031
SPSB1	0.46395930698738574	0.0033271290995150094	0.027577988046664764
PHLDB1	0.46364576098302646	0.0014732966303078023	0.016334378838860564
CHST1	0.4636353854984534	0.04243364018807188	0.14341347705165403
BTBD11	0.4635798344608171	0.005133779117311653	0.03591338536926555
GLI3	0.46313776415803076	0.011241955493629437	0.060369547766824745
CRYBG2	0.46291772631150385	0.06573873136196097	0.1918173069643179
NFATC4	0.4627832955893316	0.046394691968545766	0.1522631467921323
OR52K3P	0.46268660582063553	0.011895590569429878	0.06262280617936879
GJB2	0.4626467380474111	0.20120362613408438	0.3976929937149348
BLACAT1	0.4624822007163307	0.05742262378899808	0.17556908273283203
SLC44A2	0.46238494102848104	0.008689114226394288	0.05092540040734938
REXO1L1P	0.46194838078328226	0.021384468993766805	0.09219319661316705
VPS9D1	0.46179844607049914	0.005083492544896141	0.03568521600640885
CBARP	0.46169935075660173	0.00329377175377853	0.027368190821667797
NRG1	0.46156867857539163	0.25042631922878344	0.4565687976996611
SETD1A	0.46082292435675765	0.04009680113861591	0.13830598255156368
AC011933.1	0.46077851600239694	0.046277263775859265	0.15201280197560418
NPNT	0.4606844465719009	0.008451957618382019	0.05012949697328208
CCRL2	0.4606776618919053	0.07298634692626908	0.20540529024032175
TXLNGY	0.4606144800373473	0.66428046261629	0.8059383110582542
SLC9A8	0.460542473138255	7.00975042276514e-4	0.010384253978360989
TGFB2	0.4604317134042808	0.04284324523168779	0.14431364567125363
ABCA1	0.4603770966409435	0.002849314391251437	0.024819180544344285
VCL	0.4603162056709289	9.587099998369674e-4	0.012600083459100589
CD44	0.4601878488648854	0.005653129458589264	0.038219440180947944
RAB43P1	0.46009247909926365	0.020282797439982344	0.08890271465566871
UNC5A	0.4600175688333943	0.014984039182866346	0.07300189786816107
MYH9	0.4597050127175528	0.005567287899035234	0.03792355022711948
DMBX1	0.4593336252059094	0.0019292081709119894	0.019456825634197775
GRM2	0.4593193306846167	0.0043251240806681315	0.03216739510016289
FGD5	0.45920377105527166	0.016684713795739946	0.0783884015780649
KLF10	0.45866134458723096	3.541501089560933e-5	0.0018378244290524538
PCDHGA12	0.45861637672298494	0.01184761446184406	0.06244777728886261
PCDHGA11	0.4583491112376419	0.0040512686541495715	0.03102678111528235
RALGDS	0.45830518837148393	0.004056797660208059	0.03102843230507504
HAS2	0.4581936046248778	0.040082676431552104	0.13830598255156368
PITPNA	0.45794177224457666	0.010097432811020435	0.05616061607298634
TMEM30B	0.4578879360588388	0.006676954955039552	0.04249103873231282
IRS1	0.45770304809539475	0.0032669019419082094	0.02726319915345593
AREG	0.45763329594429836	0.1596281265553268	0.3433347987013277
GDF15	0.4572626998650908	0.029366222090960976	0.11264546790556486
C5orf58	0.4569542475453148	0.03544380047386252	0.12692103339027141
RUNX3	0.4560307038680538	0.048918913688598464	0.15767671690518517
RNASEK	0.455800491666154	0.011338152217182908	0.06080985177552687
PRKCD	0.45577742639007734	0.05021943059885242	0.1604199459093789
TTC9	0.45574926808162486	0.04740803160937203	0.15450915616862515
RIN1	0.45553111206131325	0.016565226800046715	0.07795508294479506
DNAH17	0.45552044993504825	0.08254113642816731	0.22302255622157863
TMEM204	0.45542038400687357	6.454561355009708e-4	0.009886794562123546
SERPING1	0.45538974099953755	0.045943007763147595	0.15124452286503318
NCF1	0.4553344586642636	0.07981758244024197	0.21768846698146158
C3orf80	0.4552549721409842	0.037073552740672755	0.1306884707048211
AC116353.6	0.45492692188066475	0.00804354479905732	0.04841538957034247
TGIF2-RAB5IF	0.45464868001459013	0.16414524381190884	0.3499143064701421
TBKBP1	0.45428984679078077	0.005300230972837467	0.036628978105102274
SIGLEC5	0.45416708143153306	0.09236445802649354	0.2402401797848879
AC008982.1	0.4540271624873542	0.055424520620564584	0.17160457704342225
AC008982.3	0.4540271624873542	0.055424520620564584	0.17160457704342225
MRPL12	0.4538809557659791	0.08793281453703233	0.23245568094484573
NRP1	0.453842299632913	6.744969147349196e-4	0.010146423362115718
RIMS4	0.45354622806382305	0.008635030300821852	0.0507463602956672
PLIN5	0.4535278594809432	0.005217763779559747	0.03626388178772754
DOK6	0.4529673799297056	0.05797819805829895	0.17676279895822852
ARHGAP31	0.4528465293429269	0.0023301231182029426	0.021949980722338214
ANO1	0.4527164366328349	0.06192087073113052	0.18467344327248522
ZSWIM5	0.45270557644671006	0.049353816784174	0.15854138293546796
VPS37B	0.4526724249293572	0.002589560710986893	0.023340119566131867
PLAGL1	0.45258294500587537	0.0019265592432006183	0.01944155983489133
ZDHHC18	0.4525152694386625	0.0032639565289999694	0.02725661200512642
PLCH1	0.4523842129260798	0.030734644323015495	0.11595743204045832
CLDN17	0.4522686987885456	0.1524483525422508	0.33329222996119556
CLTCL1	0.45222854819394787	0.03566487031980711	0.12749576446628805
STEAP4	0.45171486683639284	0.07412574038271257	0.20736068031672997
GRIN2D	0.4516604306308589	0.015435478691320155	0.07454387269849341
DACT3	0.451470044085847	0.0029711887520592183	0.02564597146119663
PDZRN3	0.45139990599523383	0.04589646716081908	0.15118008889562126
PLK1	0.45118359377598605	0.09882508453732179	0.25128130255406617
SLCO4A1	0.4510446919924389	0.004031126914506882	0.030956523951089842
VSIR	0.4506063844832928	0.0011029081150938599	0.013806506923232714
TYROBP	0.4503285592663522	0.06180684838209056	0.18446069921878427
PPP2R2C	0.45003474545919175	0.16498343273624033	0.3507997623054526
C6orf132	0.4498975270243806	0.08778244122156456	0.23217381730826164
MAPRE3	0.44969169909467555	0.004335949068672892	0.03221758776865469
AC008763.2	0.44959130260424596	0.10522731100685943	0.2610419461317527
AP003419.1	0.44941103512341884	0.1946503588246837	0.3900979982296909
MAP4K4	0.4491840479896885	4.1366983656836355e-4	0.0076834012486260575
MGAT4C	0.44852004400475076	0.19824959568102202	0.3946872902907214
TFPI	0.4485092930104013	0.0029347951553118463	0.02542153112529862
SH3GL1	0.4483262254945144	0.013081803812916135	0.06659692245315751
RNF175	0.4479074141770143	0.022623099632738893	0.09521272578290821
AL732372.2	0.447752963634521	0.01793743821604214	0.08224327428372735
SEMA7A	0.44729237783531506	0.025339205413649396	0.10235529734711128
AFAP1	0.4469414041971822	0.0014768215896101178	0.01635871262747301
NR2F2	0.4468926145211114	0.03010767530782571	0.11451861573816441
TGM1	0.44685624552722647	0.1700606769747058	0.357643263317185
RASAL2	0.44683905658865797	5.316917901066188e-4	0.0087550210630537
PKD1P6	0.4467349087728425	0.008915502235273752	0.05168516444788863
MYO1G	0.44617548940634233	0.03276524105072702	0.12051218921686001
FAM214B	0.44612385661722165	1.7412543499803585e-4	0.004621151917234444
PLXNB3	0.4459878308393752	0.022223733439998995	0.09434047353928923
PLN	0.44574514956886757	0.13175255363827915	0.3024143424437112
AC135068.2	0.44568617629142615	0.5771345666694441	0.7435522946877248
FAM83H	0.4454612276137606	0.0745713929811043	0.2081217576273486
FMO1	0.4452500661153316	0.17914877328974219	0.37017487603809784
EFHD2	0.4451902436667936	0.009597565736412393	0.054190014255213394
ADAMTSL2	0.4446160434212092	0.01919929201025854	0.08585577437000715
HIPK2	0.44386968448066444	0.020128774131498783	0.08840863221387962
AOC4P	0.4437023435291039	0.017998322053578066	0.08241210298596909
UBTD1	0.4435019186732889	0.0014438468003390395	0.01624562841130214
NOL4L	0.4434967015047593	0.015538555107485636	0.07478149546449087
FAM189B	0.4434810884607452	0.015929977542473134	0.07594678881259811
BCAT1	0.44333628735480524	0.08687029227717652	0.2309304183866265
PLTP	0.44326682813040197	0.22152394538968473	0.423913014280741
RHBDF2	0.44322408759563636	0.00955617518150943	0.05401803995716749
FGF11	0.4431662982975002	0.04662722838466323	0.15273360483690854
SLC39A8	0.44310306101927033	0.06593504649589779	0.19218220022587534
CHRD	0.44297072318073605	0.036163385425291114	0.12867913275001733
RAB20	0.44285306071000097	0.06228347141039201	0.18539969544636942
POU5F1	0.44285103276161975	0.0097649488324304309	0.054899786196773194
NAV2	0.4427354037007283	0.0499354083030513	0.15986985739198983
PCDHB11	0.4427092249026694	0.016405106006094346	0.07751212660415743
IQSEC1	0.4425501990584184	0.015532719193327025	0.07478149546449087
PRDM16	0.4413362340815089	0.003789774555453247	0.029765476225437053
MALL	0.4408137777396721	0.12526205383943353	0.29256855864706754
STX1A	0.4407750343034742	5.684337978804693e-4	0.009097596998787885
B4GALNT4	0.4405407678518502	0.06120420486103468	0.18346263053478362
TBC1D30	0.44033373209809357	0.007971446997904379	0.04808419508246301
REXO1	0.44027374722905144	0.008950164063178265	0.05183607928458387
PLEKHS1	0.4402229653901544	0.12014555491806651	0.2846468294172197
CD86	0.43981065652205054	0.03272213946245011	0.12037951413414784
MCOLN1	0.4397975509786689	0.014409020702218446	0.07102892329461453
ZFAND5	0.43978010991065286	6.596728111161906e-5	0.002696156775743381
REC8	0.43960097476944116	0.047078933709606086	0.15386006484293974
PCNX3	0.43956795208579	0.05126077466815208	0.16267710045902992
PLXNB2	0.4394306758281967	0.007659307549099949	0.04667816433392763
EMILIN2	0.4393585569619143	0.011399138867590667	0.06098414655029371
SPDYE2B	0.43931351514546846	0.027843508983644752	0.10881334809331729
DDIT3	0.43889575162080163	0.026532092149192738	0.10546723974136078
ZFP92	0.4385858690665163	0.005778227551169792	0.0387643313238444
CATSPER2P1	0.4382304936667374	0.034330763021836574	0.12437366548528694
AC004980.6	0.4382055492604475	0.02307162752433761	0.09658321618309018
NECTIN2	0.43796882984613195	4.884936768119622e-4	0.008399050417073145
TPO	0.4379484982328972	0.04102733830121644	0.14015423267670687
SECTM1	0.4379420165861161	0.09262969489542107	0.24078377733516784
FOXP3	0.43779679682074835	0.04163892448998891	0.1417932194010438
CAVIN1	0.43747181790100864	0.0010424358637707402	0.013272649938344927
CSGALNACT2	0.4374351026404062	2.951739548986873e-4	0.006340193162675392
LIPE	0.4373930733963387	0.07037148759423438	0.20045105207106848
SH3BP2	0.4373330769171373	0.005714865464215609	0.03851517948630158
PKD1	0.43709035991442935	0.012930899649931384	0.06608226096839002
B4GALNT1	0.4369620813712023	0.004813584618393164	0.034418637407090995
PKD1P1	0.43690217330500003	0.1302695005784015	0.3002106307906238
GPR146	0.4368310280776331	0.018673290473727136	0.08434625400997837
DUSP4	0.4364719045770915	0.020808708104477047	0.09042099119237997
NRARP	0.4361199200217407	0.051132133970037595	0.16242585684231012
LPL	0.43602751488685554	0.28155111736085353	0.4892666105158267
CD80	0.43573248810425813	0.08617712320696307	0.22979782316351124
C3AR1	0.435324009455897	0.07391072876797877	0.20715568414920402
CD34	0.4352982528712763	0.09844416887332273	0.250759540674647
KANK3	0.4352124965608517	0.04051542247177079	0.13909915994969424
MEX3A	0.43508110473339423	0.01431365307867282	0.07072831696892586
DOC2B	0.43494298339892756	0.030462758215483672	0.1152747240197985
TNFSF12-TNFSF13	0.43432626063874213	0.034657762342710306	0.12510838535390262
PTK7	0.43432343406457363	0.032050922737092376	0.11890817393164801
PDZD7	0.4334423628302573	0.00631209913842826	0.04108502384856859
ZNF598	0.4329473485617523	0.009725916787956855	0.054716269708857145
PCDHAC2	0.4327183291701868	0.13526524846673474	0.30781878372471505
ODF3B	0.4326911880119697	0.009411546412077577	0.05352797486111874
MLF2	0.43225329614064556	0.007263874750984253	0.04507023735891497
THEMIS2	0.43185242549426484	0.05463475120744047	0.16992737276197203
DZIP1L	0.4318187454160003	0.047169946619832655	0.15406390908606815
CYTL1	0.4318180064968389	0.05017536302291147	0.16040444701816461
FCGR3A	0.43149845151868327	0.17409596670194238	0.36367326540263034
BAHCC1	0.4313033302411924	0.03781150850632836	0.1325802791095154
TAB2	0.4312530799258809	3.81993286662419e-4	0.007375011312394505
SPRR2B	0.43104905863002907	0.2709660154150734	0.47902271229308685
AC025048.6	0.4310356044207474	0.22207900714851456	0.42443052878009113
TMEM134	0.4309278995916248	0.08275373360375884	0.22339049466421804
FNDC3B	0.4309058959552532	7.401336253833573e-4	0.010714132805232004
HOXC9	0.4307923656816435	0.005842410424003306	0.039021559481691344
TEAD4	0.43075671549366845	0.0032536990692046174	0.02722363928843226
CDK2AP1	0.43043874859691744	0.0049724609966363305	0.03511480188346275
FAM167A	0.4297853667500604	0.03574977099945454	0.1276511318527229
ABTB1	0.4294886315725446	0.011429500257788525	0.06108282327016422
SHOX2	0.42948118532586443	0.027703956472067446	0.1084907968406483
RDM1P5	0.42915122189572513	0.032337153069044666	0.11945595432321972
SLC10A6	0.42900644438706337	0.07660603117504569	0.21186664791225088
PLD2	0.42898632781662815	0.012184806406688793	0.06363672147439633
LILRB1	0.4288806587649274	0.06919129024620778	0.19821024514324326
TNFSF12	0.42879772865673926	0.02656497451371132	0.1055021309247
TAGLN2	0.4287038651244357	0.0028469364667761065	0.024819180544344285
TAPBP	0.4285953787052801	0.04580165979010251	0.15106961169212355
CCDC9	0.428585513613958	0.04759500419971486	0.15483226261561567
VGLL3	0.4285745368426328	0.02235197246601554	0.09458115593864004
NECTIN1	0.4285475150206173	0.13362483685871754	0.30541182388109317
SLC30A4	0.4284379123789561	0.003881955521629485	0.030114412476956277
NACAD	0.42810944217860947	0.06421789724178616	0.1891319122003958
TMEM120A	0.4278195864419705	0.002273287287347648	0.021651757688603265
HES1	0.4278167956459371	0.026293634782645226	0.10466724678121792
GABRE	0.42731633562205396	0.03181436754715003	0.1184651107294943
CLU	0.4272160659549673	0.051349576661081205	0.16290505748814665
DOK3	0.42713639864489217	0.05653274022397942	0.17395225892297533
MAP7D1	0.4270717372764885	0.002675807384232125	0.02384672709291717
URGCP-MRPS24	0.4268644768470944	0.06851651301845914	0.19673797542607524
KLF9	0.42656282094686127	0.004512385136590407	0.03307987819525288
ARID5B	0.4264638513592045	9.955932984208994e-6	0.00080471704252895555
NPEPPSP1	0.4262941339667592	0.05575902896825881	0.1722658513942829
MTMR11	0.4261986997731182	0.009593529021679311	0.05418508723491366
ELK3	0.4261111707224874	3.425443165817353e-4	0.006885060353828893
ST6GALNAC2	0.4260841370436692	0.10171391588559824	0.2558896115690276
EPOP	0.42605938292857504	0.015822895958824103	0.07563483561406271
SULT4A1	0.425522728009869	0.013404855725764334	0.06783633401409996
AC044860.1	0.42529910914614355	0.055926441128362106	0.17256685266915042
VLDLR	0.425126909273875	0.0804418731871514	0.218878112246474
NECTIN3	0.4248864853896981	0.0017037868601055444	0.017922205146994746
GSDME	0.4245772425057801	0.008313598845501398	0.049554605022349964
NIPAL4	0.4243211022614002	0.08377672432867429	0.22536544205600803
PCDH18	0.4242601734201932	0.04860446332479014	0.15686985194817776
HOXC6	0.4241616954877421	0.02589315027919538	0.10388631938695536
REL	0.4239675917537733	0.0011111464466959698	0.013879199780939813
TMEM189	0.4236577430060082	6.114210130180693e-4	0.009544744619812614
CORO7-PAM16	0.42360883487573525	0.10319291302370355	0.25803757391098575
SHC1	0.423489252469313	5.318019449965062e-6	5.459911600802324e-4
MYD88	0.42341869507242436	0.0782688970707865	0.21486943516955925
LYN	0.4232313536738408	0.024356452329832908	0.0998337058230264
RAB4B-EGLN2	0.42310501828384284	0.3738587052269732	0.5814485811472088
BID	0.4231004409040322	0.025182202066595296	0.10190104215275153
OPCML	0.4229966386582763	0.1464006802197216	0.3246712831860571
SMAD1	0.4229666149248148	0.001508857246563778	0.016590665217439644
MOB3A	0.4229501430756759	0.05741535983255462	0.17556908273283203
CAPZB	0.42240904988133554	0.04917305199401783	0.15828731492435252
SGSH	0.42236612516866323	0.01279034371102271	0.06561852488054641
LAMA5	0.42235933350641197	0.0618172235221374	0.18446069921878427
ADAMTS1	0.4223038373671999	0.036463649824714665	0.12923013312256595
MAPK3	0.4221290107006208	0.07056373758035929	0.20079827285869936
PDGFRA	0.4221281708327016	0.04584795745052304	0.15110590287532852
MEGF10	0.42212334806015384	0.10523991802006545	0.2610419461317527
MTHFD2P1	0.4220352775681031	0.037641140769150136	0.13206403107389797
CD300A	0.4217605728263969	0.06438582235510765	0.1894514102802781
RPS2P36	0.4217471974016236	0.03314790429144122	0.12150211065730541
TNF	0.4216600570008304	0.04528465305051905	0.14991294867391042
ACTC1	0.42151567753024866	0.08238326690530463	0.22270141211576036
CRIP2	0.42147589818511255	0.01949737812801077	0.08661286652196744
PANX1	0.42119708165348335	0.0031500670757670696	0.026652617921201122
H1-10	0.42114313430750183	0.0032528381268861184	0.02722363928843226
PRAG1	0.4210461733136883	0.06400783583634023	0.18881894199206015
ADAM19	0.4209350454258871	0.05718838839469442	0.17516565037723877
POM121	0.4206243672680303	0.014673534391546403	0.07202186198200979
ART4	0.42058500061590465	0.17799319130622965	0.36906809554657743
GYG2	0.4204841282429628	0.020792868223423848	0.09037509348379019
GRPEL2	0.4203083601528794	0.0409755914847103	0.1400913535816617
DSG3	0.4201201177717735	0.19631531973442418	0.3921955028525448
STEAP1	0.42003410622021686	0.04495993140876757	0.1492418734977989
UPB1	0.41997574722958575	0.05436086165240389	0.1692907357333
CREM	0.41974046773531803	0.005065790646982913	0.035603883646299156
SOX13	0.4196852640534736	0.019157088587142882	0.08584592189776624
KLHDC7B	0.41940820824002545	0.08909495904411284	0.23451447488939936
ATF5	0.4193030111010225	0.02837176159020377	0.11019877914090259
NXN	0.419199335992527	0.019849513746244864	0.08761670768876813
PRSS3	0.41898264430391174	0.30137424766939636	0.5094298678648123
SRPX2	0.4188462449728827	0.010598774638721805	0.05802006266053346
SLC22A20P	0.4187892886397848	0.042841523074358956	0.14431364567125363
NOVA2	0.41860224632875176	0.07414034278159541	0.20736068031672997
YPEL2	0.4185605794946854	2.1077941250084058e-4	0.005216181270342334
THY1	0.41844529015766785	0.19843182188719038	0.3948576516172595
P3H3	0.41838840541474376	0.07250712316998247	0.20462829338924682
STK40	0.4182835162350367	0.0051282631750510016	0.035895106177857954
FHAD1	0.417861924386036	0.039233424699376504	0.13625479577708835
HK2P1	0.41759343841995944	0.25187790196291576	0.45780185428942183
ZNRF2P1	0.4173814751704201	0.019028037892560416	0.08543658859729868
DLGAP2	0.4171662017834291	0.10380268360694934	0.258961880265479
TECPR2	0.4171166828065207	0.0023633741075815805	0.022114935909437583
TNKS1BP1	0.41699566269759725	0.027638663786499717	0.10831030914587866
LOX	0.41677788708477426	0.1606904563746123	0.3446673428626297
ATG2A	0.41659882198309006	0.00487831466578148	0.0346931638918222
FLNB	0.41618378753850926	0.05923492968098098	0.17953949925430074
PARVB	0.41610364971541447	2.4125088317678592e-4	0.005599863132291079
TMOD2	0.41589226226538134	0.005158794117449894	0.03602950622403321
PCBP1	0.41581107300902964	0.018338291877578974	0.08345555365494019
VSIG10L	0.41570085508985954	0.14397585752809638	0.3212490632141564
MARK1	0.41566150797649826	0.1393645547019578	0.31408214786998734
CCR1	0.4156608640779256	0.0759130234191364	0.2104119119563113
CDH6	0.4155818877758728	0.18139719052336248	0.3731476235051649
GYS1	0.4155791305981067	0.01054050270117883	0.057835984863084736
OR9K1P	0.41549364570172564	0.005950095371488298	0.03952497410269089
MOCS1	0.4152898196919863	0.029956941297791383	0.1141804183673887
KIF26B	0.4152074341719274	0.11499414780873737	0.27670012381967507
GABARAPL1	0.41518982157443496	0.0015093232495500494	0.016590665217439644
MFSD13A	0.41404046216268897	0.01880836546606026	0.08476138384375842
WWTR1	0.41398578327334157	0.024896238072901183	0.10110222361831461
NMNAT2	0.41392747547869424	0.023853032205090705	0.09855509218615291
RHOQ	0.41389382068689784	0.0014676183218701783	0.016334378838860564
USP2	0.4138075335227125	0.18109566214211337	0.37288243527518233
BCL9	0.41377128589956547	0.04045687457355999	0.13903752299261785
TNFAIP1	0.41360094746327736	0.0040373371401611615	0.030976196245580675
RTN2	0.41339329516039425	0.026678500341191336	0.10570784783500732
MTRNR2L6	0.41305178352427996	0.5287204921494286	0.7094764478968003
RAB11B	0.41290603761646594	0.019382329145795008	0.08633064027110215
HIF3A	0.41285903979716254	0.024124570800018175	0.09928701633028389
MECOM	0.4126076910690033	0.03617827627314389	0.12867913275001733
L1TD1	0.4123656383601595	0.054157034074160684	0.1688401981649375
YBX3	0.4118871968907385	0.04916008034888622	0.15827531039193016
KDM4B	0.4118824947569948	4.3123456352239976e-4	0.007831274549651214
PIK3R5	0.41177751563222476	0.03019892952783136	0.11471975780037978
OR51E1	0.41175828547390336	0.04019374547667939	0.13844431711065103
PRKAA2	0.41166847762178027	0.05049383638705229	0.16093559429150764
FAM110B	0.4113874638068098	0.008661391610435118	0.05086636876841612
SIK3	0.41134172346565556	0.003855632531044553	0.03002750710710105
RAB43	0.41118247318086	0.04726169542917645	0.15425129297210724
CEP170B	0.4111147752110389	0.06873403596697593	0.19723028919813385
PTPRS	0.4108380817578885	0.026880178703500412	0.10621698588015627
RASGRF2	0.410741225232484	0.011826595112203362	0.06239385129281656
SMAD3	0.4106951969330286	0.02040964032041174	0.08929869455468856
RUNX1	0.4102184646911997	0.01163479875125752	0.06185840689701491
SLC7A7	0.4100498630068028	0.07254207774293747	0.20469320832885224
SLC26A6	0.4097110209878507	0.003818293007568577	0.029871296370311502
CCL4	0.409610509095538	0.28916874311715285	0.4971970309953451
AC099548.2	0.40947185994373747	0.08867461980637001	0.2337723144886644
ELF4	0.4088995039058094	0.03441882392597356	0.12449616881006138
AFF1	0.40875073035349896	0.006094220254831226	0.04012438364628402
MKNK2	0.4087386782694624	0.026453194109622567	0.10522902418752299
GDI1	0.4086414131785441	0.007525457031551332	0.04612507217799447
MSRB3	0.4086342212858387	0.020041391355248562	0.0881605001178093
ZNF282	0.4086170216338987	0.002350852501402315	0.02205936936247378
CCND1	0.40859061092998683	0.00735003966181577	0.04542382865701734
FOXL1	0.4085830454165902	0.008383069685843675	0.04983694845028298
ARHGAP42	0.4085446857536885	0.014274893231799013	0.07069520810762046
CCNI	0.40798325935404467	0.027264504783911573	0.10740667749187945
LTBR	0.40767418241331477	0.0022178256514437944	0.021385283941990418
AC217785.1	0.40764946403505947	0.04784201616021587	0.1553373804900071
LILRB2	0.40760685843350064	0.1606209669538068	0.34460461777548745
NLRP12	0.40748019861552676	0.005536389248472645	0.0378485692136104
FGF1	0.40718060600538974	0.0716253644801862	0.20277473412517583
OR6D1P	0.4071532195218457	0.024761680821202347	0.10085162697322292
SLIT2	0.40708563937294917	0.02838730517792639	0.1102091591865766
IL1RL1	0.4070162511466102	0.30891079217611533	0.5162077786900835
COL5A2	0.40682332972648183	0.1083893770125404	0.266575912873726
SELENOM	0.4062365560074763	0.00519527127836458	0.036151572792358165
TCIRG1	0.40610332226357393	0.053480162956386294	0.1673998899770386
FOXC1	0.4060916910911465	0.022428392518517207	0.09469581407288145
DAB2IP	0.40587987614250665	0.06513808751615127	0.1905517165551914
SLC4A2	0.4058240129790285	0.018089261894208206	0.08260762931688413
FP565260.3	0.40580167399579414	0.02231079037449107	0.09450217293177333
MPL	0.4056335274249998	0.03329707056495126	0.12177565447223454
PKN3	0.40509505592551287	0.006632654141598392	0.042366356648590994
ZNF219	0.40449524834513495	0.02369333974198744	0.09822039290281649
LOXL3	0.4042683507251015	0.01866600101099016	0.08434625400997837
NRXN3	0.4036284395349131	0.018223622256872168	0.08306615149026772
LDLR	0.4035349356620346	0.015137706165769047	0.07354133846490636
KDR	0.40344629988385883	0.00957570163685101	0.05410224035997148
OSCAR	0.4030890919350103	0.10968047227645777	0.2680242087080239
SRCAP	0.4027351744425909	0.020740669336149296	0.09019399755753091
S1PR2	0.4024320993276218	0.006005211886077543	0.03975232066064086
GPR35	0.4021963644131272	0.12586078275729506	0.29342544739219595
TNRC18	0.40216942308085546	0.018541317219443153	0.08405861154937175
PAQR5	0.40212742809623103	0.22649740285267503	0.42935222756830416
TMEFF1	0.40187321323610015	0.030160263650410957	0.11462372725550103
IQCA1	0.4017856440161095	0.0266327394176666	0.10564875203325007
IL18BP	0.4016274104597075	0.14366592698519995	0.32076649277986297
CXCR2P1	0.4015057994846445	0.3192806654800751	0.5274629940523139
RRN3P4	0.40150419415393795	0.03643352733126089	0.12921221117578985
TBC1D17	0.4014875350778797	0.0158300688916521	0.07563483561406271
BMF	0.4014525276749108	0.01057584193294575	0.05796444153382966
STON1	0.4010245086389217	0.01589760836370839	0.07585582146238679
SMIM10L2B	0.4008711706230553	0.002512807959407182	0.02292585844690889
PCDHB12	0.40064940458382037	0.001995765358529717	0.0199092919164981
DIPK2B	0.4005023565219088	0.023267838626810262	0.09706741449065182
CHST11	0.4004952694202881	0.02158329975908626	0.09249792790964668
LRRC3	0.4004927949163002	0.011686143906684822	0.06199463828491351
CAMK2A	0.40035693899195246	0.013970577344723168	0.06971041288705834
CKAP2L	0.400227921929297	0.05283305612433094	0.16586762817777725
PDLIM5	0.3999339053659199	3.7987817035941207e-4	0.007345622854928212
OAZ2	0.3998146197054515	0.00845395546037014	0.05012949697328208
C5AR2	0.3997955353541385	0.005924340372714554	0.03941504618598941
FAAP20	0.39978654516542456	0.005080519267706381	0.03568521600640885
ETV1	0.39978629541652255	0.014152930504528611	0.07031300693067956
MED15	0.3997827629551125	0.023404582912066162	0.0975428285152429
OLAH	0.39977128602766976	0.029886896957822724	0.1139895568825644
SLC2A10	0.3997328903802404	0.015534364059091447	0.07478149546449087
LRRC25	0.39961269967247226	0.06450730234690116	0.18954895207759132
INKA2	0.39957156472431077	0.05905352653717057	0.179084760394731
EXTL3	0.39946400571749763	0.0041801547351932545	0.03155046041842
MUSK	0.3991888898774159	0.09684333019138472	0.24793571976789705
PRRC2A	0.3986215707283467	0.03177061331126441	0.1183279149533282
CDC42EP5	0.3985436412355621	0.0011635086604570473	0.014252564957315403
FZR1	0.3985317551442682	0.007495785863729395	0.04600907989833903
SERPINB3	0.3985058997952633	0.35356380263159726	0.5623503157816448
PLOD1	0.39832520576944574	8.16337534688941e-4	0.011387105168160423
CFL2	0.398280320622578	0.0059967175195903754	0.039711441424201535
DAB1	0.39787475321354876	0.09646869487030403	0.24738978626764893
FLOT1	0.39782137499415615	0.00378280812516932	0.02975925539431703
ZNF750	0.3976590117576473	0.17030783326314983	0.35803113732278924
PTP4A1	0.3976350178047108	0.021421122880221414	0.09219319661316705
TET3	0.3974864467179655	0.001338638942341075	0.015546991718579388
CSGALNACT1	0.39738388805773806	0.0055932242356443625	0.037979367579464594
CREG2	0.39734212499704025	0.015491281085943815	0.07468699003287946
TMEM238L	0.39729496389204194	0.11785206394799981	0.28134478390606693
ITIH3	0.3969434866984485	0.029670416208294813	0.11339117999710972
ITGA9	0.3969383942550282	0.007442687155366537	0.045798065948850865
MDGA1	0.3966921146930047	0.21325538144724412	0.4135430197354836
POPDC2	0.39652917453112524	0.023430778230549322	0.09760662592420558
KDM7A	0.39631349757981926	8.173668524418741e-4	0.011387105168160423
FILIP1	0.396194722360248	0.03991386867916657	0.13789086163621697
NUMB	0.3959951480673318	0.0020022750008445657	0.019958649237172985
SRSF12	0.39596595582758964	0.039200261801492685	0.1361948637351516
CFAP58	0.39565500010603166	0.002423951690982078	0.02248655076276711
SLC41A1	0.3955281144911984	0.014403736780428236	0.07102332057726275
RELB	0.3955037222776534	0.015210965618406411	0.07378901286242295
YAP1	0.3954838888016514	0.01678278468206566	0.0785836095678126
FGFRL1	0.39492214923069024	0.01090731684921371	0.059241294336436656
CSF1R	0.3948800691565273	0.07200680977152452	0.2035181741768208
GPR27	0.394347250068654	0.05283549849400146	0.16586762817777725
CDK18	0.3941954464821933	0.059095172592032064	0.17917932553798674
TNC	0.3941383004687644	0.07910151501279047	0.21632281133727832
PPP1R12C	0.39410989745205605	0.014366570120896364	0.07088087390387504
CLDN12	0.39410756578490513	0.0020193147191220253	0.02003520542581963
ITGA1	0.39400400387700785	0.010219055809866328	0.0566897734836284
STARD13	0.3938912575263247	0.0012792483996450685	0.015108364719946067
SIPA1L2	0.3937541507449609	0.0015812803731825623	0.0170714013035073
GNB1	0.39371969550721087	0.0021232494828022338	0.020757425836580544
LZTS2	0.3936086122215672	0.0038360742397364825	0.02996932999794127
TCAF2	0.3935562655141158	0.005741208635780019	0.03863190486747852
WLS	0.39343050577054495	0.02054899417901333	0.08967928779704468
GRASP	0.3930954435973879	0.023481598986239922	0.09763557417297533
DMPK	0.3928510521283428	0.042076149982507416	0.14285370112022988
NOTCH4	0.39273165086137585	0.005413191543854498	0.03716956904110196
TSPAN14	0.39269115675240673	0.01373838841679876	0.06881248951087415
WASH7P	0.39251935959344597	0.22816162033946352	0.43113697282262625
GNB2	0.39246187656900666	0.00269565234809911	0.023943488828421816
PALM2AKAP2	0.39231296365005086	0.006017983644043298	0.03979072197074961
RIN3	0.3918049740003271	0.03496568366824	0.1256900362759467
PCDHGC5	0.39177238627854327	0.09724303941957849	0.248421987360301
MFAP2	0.39152651612673584	0.0717589180060738	0.202985046391479
MOSPD3	0.39145813459849	0.03104373854858442	0.1168147709612191
PPP4R4	0.39124197727293675	0.09919080745753402	0.2517999670486614
EVI2B	0.39121686595710337	0.04478408740962491	0.14895832611174117
SIK2	0.39115923080835646	0.0025714623454289	0.023261835299293335
IRF6	0.3911285497587116	0.13805691482543653	0.3121500747802483
DISP2	0.39109254992660025	0.312235602074816	0.5198068431296283
GTF2IRD1	0.39107881345551965	0.06679878129545529	0.19356995357171422
FILIP1L	0.390408079913489	0.0059484483021749685	0.03952497410269089
TSPAN18	0.3895091397005004	0.1212330987965897	0.28636094026091014
CCDC120	0.38909237186918677	0.10918278853138672	0.26752829497782193
NKD1	0.38902541245514666	0.14174878345085734	0.3178119817486164
LRP1B	0.3889485765076089	0.08044489567762378	0.218878112246474
LGALS9	0.3888635448265756	0.10693647486940491	0.26402640313416365
ABL1	0.38885167848083224	0.0012109557188296472	0.014562933065279289
PDPR	0.38838245933929816	0.01807641084617776	0.08260712917832062
MSN	0.3883064834180381	1.5059237926696637e-4	0.0043125326002454835
S100A10	0.3882561309209578	0.019760394906262104	0.08740784411462449
CXCR4	0.38824157752075195	0.05368443783071026	0.16773325996185243
ABHD16B	0.38811514079959475	0.011476280819313463	0.06124004364902541
NPHP4	0.38810339530528903	0.005412545532063225	0.03716956904110196
NFKB2	0.38771261328764517	0.015057488156780176	0.07325536046328772
AL669831.3	0.3873308955600987	0.06393420015460216	0.18868511032601334
SPDYE6	0.3872585781148523	0.11886837765693949	0.283000273512455
PLP2	0.3871308715207977	0.05576886891269515	0.1722658513942829
NDP	0.38697675823715594	0.31157493941807707	0.5192582801964494
IQCN	0.38679961119496586	0.052272114890048044	0.16491524824835532
CLMP	0.38673333692339895	0.016197167258357337	0.07687818439561236
CHST2	0.38615256503473105	0.026254261599094674	0.10461391289794822
AXL	0.3861244874344054	0.011784249391876804	0.062266359406322205
CEP170	0.38601165940828785	6.141609230016756e-4	0.009570068977619377
APOBEC3B	0.38601071213601523	0.36131442102727196	0.5694900561520508
DNER	0.38593360827876555	0.14237130625749644	0.31887374047340133
COL22A1	0.3858701654921406	0.2590419388804841	0.4659272348837612
ARHGEF40	0.3857405416877553	0.011100627477542611	0.05985740427675703
RBMS2	0.3857073506869533	0.0057619397003392065	0.038710559971874815
CTRC	0.38559488729350666	0.05325630228737006	0.16688274047048715
PCDHGB7	0.3854256819236075	0.02464976764841478	0.10060230480912849
CRTAC1	0.3853717585208578	0.12472057932266298	0.291821276253669
FKBP1A	0.3852340248291375	6.461167111041821e-4	0.009888068523377229
ZC3H3	0.3848407890540333	0.02394529720499217	0.09874339040055405
CCL17	0.38481156867294775	0.2574591072506182	0.4638109837646578
NTM	0.38461644656407756	0.03536363932924703	0.12676073539116375
SLC17A7	0.38447298927312495	0.009017436748808864	0.051976978903854526
CTIF	0.38439069774539725	0.017911659018510193	0.08216907599571044
NNMT	0.38432709669945453	0.08546921654574151	0.22862548162227792
ZNF415P1	0.3842519719188676	0.008538360110890009	0.05047276684941072
SORBS3	0.3842049357649291	0.023557949331376154	0.09786292032913786
BAIAP2L1	0.38382817071876163	0.055926775609564085	0.17256685266915042
SOX12	0.3836008760911367	0.040169638383356326	0.1384114803450658
ACOT1	0.3835652304641357	0.07957519548829643	0.21716736617323926
EVPL	0.3835444525752232	0.23187715597649514	0.4349953005970275
FGF12	0.3834201401537314	0.040366069090685575	0.1388090227265041
AC018638.4	0.3833186179709015	0.08801521798919479	0.23249430943466926
ACOD1	0.38293808558240006	0.5108570941889811	0.6954787930667224
CNTN2	0.3828855937980208	0.026043239894938956	0.10410654732665275
GABRG2	0.3827661313647064	0.06789599954215875	0.19567805320758475
ADGRE5	0.3827446995632533	0.08706469807668869	0.2312318477920741
GJC1	0.38242881130353235	0.054222003431161264	0.168950474664963
GAS2L1	0.3823972734739556	0.03030740875881504	0.11492789526012125
KLHL26	0.3820495508956707	0.028628089165505594	0.11078227533129666
SHKBP1	0.3818484768699415	0.02121884778338991	0.09173763400417881
WNK2	0.3818268657416682	0.0354606407269077	0.1269363445753124
OR2A9P	0.38153302385838583	0.16347687888827944	0.34889600585266517
CTSL	0.3813932844297554	0.14449006837055628	0.3220209964881122
ZBTB47	0.38128459154845373	0.00263097094696039	0.02361392948988296
MEX3D	0.38109552596420126	0.032060269701163435	0.1189153386684912
MYO9B	0.38060351549556426	0.010486966522332563	0.057670707708795656
ZNF496	0.38057053864652435	0.003659882009034844	0.029178528586928168
GPR137	0.3802213674122199	0.04219720365902201	0.14302393048092046
TAGLN3	0.38010855894679346	0.03027563437194066	0.11490627507729298
ZEB2	0.3800350966719579	0.009488130481370718	0.053818687498872864
AOC1	0.3796967361674135	0.08712639231777577	0.2313263656704099
BZW1P2	0.3793329506368517	0.02931851252083286	0.11254864983619428
RILPL1	0.3789000815319188	0.005733242602846795	0.038608643167027674
LAMA1	0.37867238375026835	0.06810020452993357	0.19610156424669786
ATP1B2	0.37865034825963123	0.044275113574147214	0.14762681463342506
ARHGAP1	0.3786039628523685	0.018409983273744986	0.08367063788823856
DYRK3	0.3783796929879588	0.01359785997399856	0.0684690832269113
KLHL29	0.37830212429899435	0.00821743820962417	0.049101056992258856
ADAMTS10	0.37821959446752906	0.11551084263409052	0.27747554777792116
CDT1	0.37820926437445035	0.07139170622298846	0.2022804382972663
MTSS1	0.37805659621633403	0.020505434539970894	0.08955765531675632
ISLR	0.3778198638657111	0.04358411080706544	0.1460908000726161
LAMP3	0.37771650511787147	0.15525220012461047	0.3376548040556203
CTDNEP1	0.37763360085838915	0.04163959710177222	0.1417932194010438
ASAP1	0.37761790525592254	0.00487585645062489	0.0346931638918222
TNFSF13	0.37751655606856716	0.14812729360663943	0.3272290896560501
CIT	0.37751131389404957	0.07530577371315501	0.2092166409535658
MTHFD1L	0.3772705582226594	0.004151977390299177	0.03140303326608855
CPD	0.3771530412116535	0.003127121583654599	0.02656347079369296
ALPK2	0.37660587976551874	0.12466929946245081	0.2917677570420328
PRKG1	0.37629352472854816	0.05312679024923788	0.1665988432554841
SEC14L2	0.3760746191453661	0.07250305708078005	0.20462829338924682
GATAD2A	0.37607235888103574	0.018255093444347066	0.08318746014753686
NDST2	0.37586396049556736	0.004471463835260882	0.03290666874896545
PROSER3	0.37583040171875215	0.035198257799901746	0.12628748477337468
HHIPL1	0.3757165656310968	0.01394966124919041	0.06964663233014162
AC098582.1	0.3757038379348767	0.07078232030462979	0.20115287673693746
NACC1	0.3756797733213926	0.008609089077439847	0.05064770043230732
VAMP2	0.37562038631168804	0.027534160867797152	0.10808501501706873
CCL7	0.37553781906264483	0.411522985311616	0.6140394810021281
VNN2	0.37504349833321005	0.1353199756260061	0.3078442134237917
TMPRSS4	0.3749865709046314	0.3614376821081373	0.569527080060899
FAT4	0.37486497173910216	0.10929560909741144	0.26765155237997584
ALOX15B	0.37447001452438	0.13736120942170343	0.31115271410138445
IGSF9	0.37444138171962094	0.08829662618280612	0.23305791050871683
DNMBP	0.37407932562232515	0.007986222917231016	0.04813941128390748
MAP1S	0.3734125912199806	0.0318674435197218	0.11858539119409733
TCF7L1	0.3732869621874475	0.05203038749913391	0.16446277536350526
KDELR1	0.3732406151677843	0.022368098192787865	0.09458115593864004
PHLPP2	0.3729619175943064	0.00335418351105626	0.02769546414023069
ITGB6	0.3728275992217638	0.18754323491783875	0.38080126843348217
KHDRBS3	0.3727440931149264	0.11258854847709775	0.27267414689157105
RUSC1	0.37270252043648355	0.051715324386582454	0.16367121236744123
MMP9	0.3726436603748988	0.25101155285444526	0.4571545879350668
DSG2	0.3726149224597748	0.17039948174033698	0.35813587687816284
PNPLA6	0.37241053578394734	0.017610776458025935	0.08122395551944361
STXBP2	0.3723571012290048	0.013334836069935706	0.06767035442130012
KLHL21	0.37221203777088707	0.0033852396943654336	0.02781776860173131
DEPP1	0.3720509010779649	0.04807490684490652	0.15583622557619234
NKIRAS2	0.3720132137340979	0.01389528190545681	0.06941560753528235
PRAM1	0.37154216302894394	0.08905462604976884	0.23444434605723155
CKAP4	0.37111212499000956	0.008971030938112237	0.05191919730151134
ARID3B	0.3709409390447225	0.02871156274342606	0.11093987183690687
INAFM1	0.37076829560579894	0.019625325628497343	0.08702322666701631
DUSP10	0.37075963361515907	0.006253422573027098	0.040841619201562214
PCDH12	0.37067752556262956	0.045042116408246714	0.14942778835552595
PCDHGA10	0.37048050403090205	0.013486047020478549	0.06812641747070654
SH3BP5	0.3701503554955963	0.004636751043962033	0.03376035783497016
STRN4	0.3701243975850641	0.0038072328313611833	0.029812008338847857
ZNF444	0.36976851829849355	0.041763273847744906	0.14212958359352773
ADAT3	0.369745151867675	0.030347687621586617	0.11497879436275903
BICRA	0.3697162493569188	0.0680457080313869	0.19599248608235784
CAMSAP3	0.36963763209510647	0.3194803074622662	0.5274930670216883
WBP2	0.36904082081765477	0.008384248086730817	0.04983694845028298
CMTM4	0.3688822152873028	0.025774642219174373	0.1036371796204182
RAC1	0.3684552035722142	0.00336954517446111	0.027755392550575523
ASGR1	0.3683209955808222	0.03141253956975746	0.11755676139250361
CAPN5	0.3683203118182319	0.03542809819148439	0.1269049035053279
ZNF629	0.36828148123774884	0.001210210236299529	0.014562933065279289
PALM	0.36813753138257654	0.07017245077609212	0.2001504362992301
RPS2P44	0.3679159061809201	0.01853577740899506	0.08405861154937175
ACTB	0.36780794336000966	0.01759607199659382	0.08117990760893372
RIMKLA	0.3676077365177487	0.08333080531372425	0.22451857158551414
KCNIP3	0.36740178256510214	0.08060817880307163	0.21921789137725928
EVC	0.3673774516828683	0.02479640787754154	0.10085162697322292
UTS2	0.36731183293553177	0.3723281074610958	0.5801892720430879
PFN1	0.3672479875153716	0.010349341197908628	0.05719021233113432
TPM1	0.3671456561177102	0.05096331923595549	0.1621000820794461
ZBTB4	0.36696399042112304	0.005469785876705999	0.03747804799360513
PRRG3	0.36663088661067356	0.24955044138453578	0.45565106180938
FEM1C	0.36655653567671287	0.00230380442767884	0.02179704465414372
CASTOR2	0.3660377901059402	0.043298698495029125	0.14536173529256494
SNAI2	0.3658760071439904	0.02403394994733761	0.09904265171115013
KIF26A	0.3658446569686369	0.1048824322475471	0.2602306073948485
MRC2	0.3656248092054257	0.04319447546916038	0.1451541193895941
STK38L	0.3655926136659202	0.001604162407171933	0.017223373807410253
SPON2	0.3654437781940807	0.06622642445438479	0.192649485099599
SEMA3A	0.3653433015612637	0.08197889057708176	0.22188849393591356
PTPN1	0.36519181068055673	0.006967103123956958	0.04381624715305285
IRAK1	0.36512362485561223	0.007332581583272477	0.045365050438418056
PLEKHM1	0.3651113097398371	0.00204172699715693	0.020140884116539418
IGFBP4	0.36492610257176583	0.10627998943592575	0.26302901327045847
C2CD4B	0.36486392523612043	0.02996688075835211	0.114192886734931
TEAD1	0.3646978424685381	0.02941034587669075	0.11272430016524822
HRG	0.36460821463883203	0.0648679262870055	0.19007208379114127
AC073065.1	0.36450664830337864	0.04218142232158977	0.14301264249796572
GNLY	0.36424782973157743	0.4936402749510246	0.6818617755307554
FGFR1	0.3640845274590907	0.06548780714505326	0.19128069202780779
INF2	0.36387423514431383	0.019433099778751177	0.08648436427004
CNRIP1	0.36343903644887376	0.02429303654188316	0.09969284705960918
OTOF	0.3627206442878662	0.15634938643608126	0.33922250636233264
GAPDH	0.3623604992016105	0.0018865215351775017	0.01920730159923586
IGFBP5	0.3623374230227183	0.21614215032088602	0.4172981199825449
CNTNAP3B	0.36231348116039674	0.20663103665394206	0.40543606491807543
SLC6A14	0.36220803586343386	0.33469653003206334	0.544215540903825
MROH7	0.3621832024889584	0.040487032668497874	0.13907515181549726
OLFML2B	0.36212474360913305	0.1274029359800755	0.2956335065933324
VCAN	0.3621057971462651	0.08683796128200165	0.2309161625705401
TUBB6	0.36191440505559314	0.037576875594067166	0.1318925998254561
CSRP1	0.36184912241024936	0.001018071079724446	0.013102211687537108
PTAFR	0.36183753720365885	0.07668684959848505	0.21205340252989555
FZD1	0.3618039032780702	0.04617536256558248	0.15177602378802305
CDH17	0.3617680522201182	0.04804987662633768	0.1557845772862614
BARX2	0.3613255501042918	0.14774118244686554	0.32667111031666524
HIVEP1	0.3613058543276324	0.010898948806102765	0.05922241088397876
RNF225	0.3612861541448208	0.06144590592722038	0.1838527515219904
ZNF362	0.3612161811722423	0.014730365856545479	0.07211628591151727
SH2B2	0.36118127122644483	0.04653651447690327	0.1526116067439618
GPRC5B	0.3606509320941953	0.09643016324634805	0.24735867968749406
LAPTM5	0.3606420284071721	0.05266503443381278	0.16564099281437783
LASP1	0.3605756074282116	0.014299572061350945	0.07072831696892586
APLP2	0.360472916069666	0.0020945250610906263	0.020555152820158722
WFDC2	0.36030231956910147	0.012332508625365439	0.06418399153865273
ING1	0.3602753742782987	0.022487698137091693	0.09485388376179203
[truncated: 15,126 more rows]
