# Supplementary material for: Neutrophil-mediated hypoxia drives pathogenic CD8+ T cell responses in cutaneous leishmaniasis
Source: J Clin Invest. 2024 Jun 4;134(14):e177992. doi: 10.1172/JCI177992 (PMC11245163; doi:10.1172/JCI177992)
Supplement: Supplemental table 6 [file jci-134-177992-s148.txt]

Annotation Cluster 1	Enrichment Score: 4.328491878725079
Category	Term	Count	%	PValue	Genes	List Total	Pop Hits	Pop Total	Fold Enrichment	Bonferroni	Benjamini	FDR
GOTERM_BP_DIRECT	GO:0030593~neutrophil chemotaxis	16	3.463203463203463	3.3645198005121865E-10	CXCL6, CSF3R, CXCL8, CCL22, C5AR1, CXCL1, CXCL3, TREM1, CXCL2, CXCL5, CXCR1, IL1B, CXCR2, PDE4B, LBP, CD300H	434	82	19414	8.728335393953017	9.895047761165898E-7	8.245877277755284E-8	7.884191399200224E-8
GOTERM_BP_DIRECT	GO:0070098~chemokine-mediated signaling pathway	10	2.1645021645021645	2.4518615410389198E-5	CXCL6, CXCL8, CCL22, CXCR1, CXCR2, ACKR3, CXCL1, CXCL3, CXCL2, CXCL5	434	70	19414	6.390388413429888	0.06957157972409667	0.001828484481428121	0.0017482823399441944
GOTERM_BP_DIRECT	GO:0061844~antimicrobial humoral immune response mediated by antimicrobial peptide	8	1.7316017316017316	0.011126729219164766	CXCL6, CXCL8, CCL22, ADM, CXCL1, CXCL3, CXCL2, CXCL5	434	109	19414	3.2831353316704015	0.9999999999999949	0.173141326103511	0.16554689187455726
GOTERM_BP_DIRECT	GO:0031640~killing of cells of other organism	6	1.2987012987012987	0.05287445889277096	CXCL8, CCL22, NINJ1, CXCL1, CXCL3, CXCL2	434	91	19414	2.949410036967641	1.0	0.4844354629396866	0.4631868486182926

Annotation Cluster 2	Enrichment Score: 3.130723957897935
Category	Term	Count	%	PValue	Genes	List Total	Pop Hits	Pop Total	Fold Enrichment	Bonferroni	Benjamini	FDR
GOTERM_BP_DIRECT	GO:0046697~decidualization	7	1.5151515151515151	1.8743026557688676E-5	VDR, STC2, LIF, STC1, PTGS2, JUNB, PPARD	434	26	19414	12.043424317617866	0.053631979624400805	0.001450611608056905	0.001386983965268962
GOTERM_BP_DIRECT	GO:0007566~embryo implantation	7	1.5151515151515151	3.603248373991388E-4	IL1B, STC2, ITGB3, LIF, STC1, PTGS2, PPARD	434	43	19414	7.282070517629408	0.6535117299329609	0.01471826870542871	0.014072686705088587
GOTERM_BP_DIRECT	GO:0033280~response to vitamin D	3	0.6493506493506493	0.0600197533585715	STC2, STC1, PTGS2	434	18	19414	7.455453149001536	1.0	0.5101679035478578	0.48779059665983543

Annotation Cluster 3	Enrichment Score: 2.966377642132368
Category	Term	Count	%	PValue	Genes	List Total	Pop Hits	Pop Total	Fold Enrichment	Bonferroni	Benjamini	FDR
GOTERM_BP_DIRECT	GO:1905222~atrioventricular canal morphogenesis	4	0.8658008658008658	4.3346579713053625E-5	BMP2, TBX3, ENG, TBX2	434	4	19414	44.73271889400922	0.11969342718145048	0.0027123891688529936	0.0025934166415554636
GOTERM_BP_DIRECT	GO:1905072~cardiac jelly development	3	0.6493506493506493	0.0014669280389277013	BMP2, TBX3, TBX2	434	3	19414	44.73271889400922	0.9866655290626416	0.0431423536248637	0.04125001645464696
GOTERM_BP_DIRECT	GO:0003272~endocardial cushion formation	3	0.6493506493506493	0.019838253198188365	BMP2, TBX3, TBX2	434	10	19414	13.419815668202764	1.0	0.2664123408943926	0.2547267944899803

Annotation Cluster 4	Enrichment Score: 2.862480019650177
Category	Term	Count	%	PValue	Genes	List Total	Pop Hits	Pop Total	Fold Enrichment	Bonferroni	Benjamini	FDR
GOTERM_BP_DIRECT	GO:0032722~positive regulation of chemokine production	9	1.948051948051948	6.001157939486629E-6	EGR1, IL6, RIPK2, WNT5A, FFAR3, FFAR2, LBP, TICAM1, HIF1A	434	45	19414	8.946543778801844	0.017494619048831206	6.08600189656213E-4	5.819053836495312E-4
GOTERM_BP_DIRECT	GO:0032755~positive regulation of interleukin-6 production	9	1.948051948051948	0.002154160138120414	IL1A, IL6, RIPK2, IL1B, WNT5A, IL1RAP, LBP, TICAM1, MMP8	434	103	19414	3.908684175204689	0.9982396075265871	0.05368970310349269	0.05133473142707291
GOTERM_BP_DIRECT	GO:0032760~positive regulation of tumor necrosis factor production	9	1.948051948051948	0.002579507260076142	AKAP12, IL1A, IL6, RIPK2, WNT5A, LBP, TICAM1, MMP8, THBS1	434	106	19414	3.798061038170594	0.9994976091765387	0.06321942376569945	0.06044645346111759
GOTERM_BP_DIRECT	GO:0060907~positive regulation of macrophage cytokine production	3	0.6493506493506493	0.1064216835278892	RIPK2, WNT5A, TICAM1	434	25	19414	5.367926267281106	1.0	0.700215460647047	0.6695021677454934

Annotation Cluster 5	Enrichment Score: 2.7510845248720117
Category	Term	Count	%	PValue	Genes	List Total	Pop Hits	Pop Total	Fold Enrichment	Bonferroni	Benjamini	FDR
GOTERM_BP_DIRECT	GO:0051918~negative regulation of fibrinolysis	5	1.0822510822510822	1.487198878971121E-4	THBD, PLAU, SERPINE1, PLAT, THBS1	434	13	19414	17.204891882311237	0.35429834579126307	0.007289753171756778	0.006970005412777987
GOTERM_BP_DIRECT	GO:0010757~negative regulation of plasminogen activation	4	0.8658008658008658	5.676209283780899E-4	PLAU, SERPINE1, PLAT, THBS1	434	8	19414	22.36635944700461	0.811724152063509	0.019639684121881912	0.018778235889402223
GOTERM_BP_DIRECT	GO:0042730~fibrinolysis	3	0.6493506493506493	0.06611788858480347	PLAU, SERPINE1, PLAT	434	19	19414	7.063060878001456	1.0	0.5269721147097751	0.5038577308955755

Annotation Cluster 6	Enrichment Score: 2.496339489742191
Category	Term	Count	%	PValue	Genes	List Total	Pop Hits	Pop Total	Fold Enrichment	Bonferroni	Benjamini	FDR
GOTERM_BP_DIRECT	GO:0035924~cellular response to vascular endothelial growth factor stimulus	7	1.5151515151515151	9.414750735917254E-5	MAP2K3, NR4A1, FLT1, FLT4, SPHK1, RELA, VEGFA	434	34	19414	9.209677419354838	0.2418703411760713	0.004944425341845115	0.004727549833821307
GOTERM_BP_DIRECT	GO:0048010~vascular endothelial growth factor receptor signaling pathway	5	1.0822510822510822	0.004225126258967347	FLT1, FLT4, PGF, BCAR1, VEGFA	434	30	19414	7.455453149001537	0.9999960917522022	0.08689577851484592	0.08308430098053271
GOTERM_BP_DIRECT	GO:0038084~vascular endothelial growth factor signaling pathway	4	0.8658008658008658	0.004970498843138531	FLT1, FLT4, PGF, VEGFA	434	16	19414	11.183179723502304	0.9999995679341799	0.09745491398446945	0.09318028497937032
GOTERM_BP_DIRECT	GO:0042327~positive regulation of phosphorylation	4	0.8658008658008658	0.05231106312712801	FLT1, FLT4, THBS1, VEGFA	434	38	19414	4.70870725200097	1.0	0.48077136455276087	0.4596834672296373

Annotation Cluster 7	Enrichment Score: 2.1717463006889672
Category	Term	Count	%	PValue	Genes	List Total	Pop Hits	Pop Total	Fold Enrichment	Bonferroni	Benjamini	FDR
GOTERM_BP_DIRECT	GO:0051591~response to cAMP	7	1.5151515151515151	1.5380466813437295E-4	FOSL1, THBD, PER1, FOSB, MMP19, PLAT, FOS	434	37	19414	8.462946817785527	0.3638839848478429	0.007415402114478538	0.007090143062194373
GOTERM_BP_DIRECT	GO:0032570~response to progesterone	4	0.8658008658008658	0.03667392876147586	FOSL1, FOSB, FOS, THBS1	434	33	19414	5.42214774472839	1.0	0.3980000903597805	0.38054275895671635
GOTERM_BP_DIRECT	GO:0051412~response to corticosterone	3	0.6493506493506493	0.05412951600909843	FOSL1, FOSB, FOS	434	17	19414	7.894009216589862	1.0	0.48832793430294014	0.4669085859435117

Annotation Cluster 8	Enrichment Score: 2.1593787306290038
Category	Term	Count	%	PValue	Genes	List Total	Pop Hits	Pop Total	Fold Enrichment	Bonferroni	Benjamini	FDR
GOTERM_BP_DIRECT	GO:0060395~SMAD protein signal transduction	7	1.5151515151515151	0.0032368377845906258	SKI, BMP2, JUN, BMP8A, BMP8B, FOS, INHBA	434	65	19414	4.817369727047146	0.9999277212115618	0.07339528972103775	0.07017597915523908
GOTERM_BP_DIRECT	GO:0010862~positive regulation of pathway-restricted SMAD protein phosphorylation	6	1.2987012987012987	0.005009946302525196	BMP2, RBPMS, BMP8A, BMP8B, INHBA, ENG	434	50	19414	5.367926267281106	0.9999996154856475	0.09749114887470538	0.09321493051195903
GOTERM_BP_DIRECT	GO:0030509~BMP signaling pathway	7	1.5151515151515151	0.02050736219916178	EGR1, BMP2, WNT5A, BMP8A, BMP8B, INHBA, ENG	434	96	19414	3.261760752688172	1.0	0.2716763613861928	0.2597599211893825

Annotation Cluster 9	Enrichment Score: 2.0089805862458836
Category	Term	Count	%	PValue	Genes	List Total	Pop Hits	Pop Total	Fold Enrichment	Bonferroni	Benjamini	FDR
GOTERM_BP_DIRECT	GO:0046330~positive regulation of JNK cascade	9	1.948051948051948	0.0015695180632744378	SH3RF3, IL1A, GADD45B, RIPK2, IL1B, FLT4, WNT5A, CCN2, MMP8	434	98	19414	4.108106837204928	0.990143053356412	0.04525443749107962	0.043269458763997244
GOTERM_BP_DIRECT	GO:0032755~positive regulation of interleukin-6 production	9	1.948051948051948	0.002154160138120414	IL1A, IL6, RIPK2, IL1B, WNT5A, IL1RAP, LBP, TICAM1, MMP8	434	103	19414	3.908684175204689	0.9982396075265871	0.05368970310349269	0.05133473142707291
GOTERM_BP_DIRECT	GO:0033092~positive regulation of immature T cell proliferation in thymus	3	0.6493506493506493	0.007014904502036698	IL1A, RIPK2, IL1B	434	6	19414	22.36635944700461	0.9999999989800743	0.1265695346042327	0.12101786171611778
GOTERM_BP_DIRECT	GO:0007254~JNK cascade	3	0.6493506493506493	0.3881607233048312	RIPK2, IL1B, WNT5A	434	60	19414	2.236635944700461	1.0	1.0	0.9564625850340136

Annotation Cluster 10	Enrichment Score: 1.784214499550637
Category	Term	Count	%	PValue	Genes	List Total	Pop Hits	Pop Total	Fold Enrichment	Bonferroni	Benjamini	FDR
GOTERM_BP_DIRECT	GO:0032720~negative regulation of tumor necrosis factor production	8	1.7316017316017316	0.0019057156822369161	ERRFI1, ZC3H12A, BCL3, RARA, SIRPA, TNFAIP3, ARRB2, LBP	434	79	19414	4.529895584203465	0.9963391397120787	0.05189546130980343	0.04961918980046489
GOTERM_BP_DIRECT	GO:0043124~negative regulation of I-kappaB kinase/NF-kappaB signaling	6	1.2987012987012987	0.00872496402407007	PER1, TNIP1, ZC3H12A, TNFAIP3, NR1D1, ARRB2	434	57	19414	4.70870725200097	0.9999999999935871	0.15005917657771975	0.1434771861735967
GOTERM_BP_DIRECT	GO:0032691~negative regulation of interleukin-1 beta production	5	1.0822510822510822	0.016405023713852482	ERRFI1, ZC3H12A, NLRP3, TNFAIP3, ARRB2	434	44	19414	5.083263510682866	1.0	0.23535207191434218	0.22502891065050332
GOTERM_BP_DIRECT	GO:0032088~negative regulation of NF-kappaB transcription factor activity	6	1.2987012987012987	0.057047052585514575	IRAK2, ZC3H12A, BCL3, NLRP3, TNFAIP3, ARRB2	434	93	19414	2.885981864129627	1.0	0.502321501958079	0.48028835889361376
GOTERM_BP_DIRECT	GO:0032715~negative regulation of interleukin-6 production	5	1.0822510822510822	0.07707183090180386	HGF, ZC3H12A, SIRPA, TNFAIP3, ARRB2	434	72	19414	3.106438812083973	1.0	0.5902819132349093	0.5643905950413346

Annotation Cluster 11	Enrichment Score: 1.7358658517489096
Category	Term	Count	%	PValue	Genes	List Total	Pop Hits	Pop Total	Fold Enrichment	Bonferroni	Benjamini	FDR
GOTERM_BP_DIRECT	GO:0007249~I-kappaB kinase/NF-kappaB signaling	8	1.7316017316017316	5.431924196770246E-4	EDN1, EDNRA, IRAK2, RIPK2, IL1B, BCL3, TICAM1, RELA	434	64	19414	5.591589861751152	0.797691788768291	0.019247336220122042	0.018403097399178232
GOTERM_BP_DIRECT	GO:0031663~lipopolysaccharide-mediated signaling pathway	5	1.0822510822510822	0.014002801523030458	IRAK2, RIPK2, IL1B, LBP, TICAM1	434	42	19414	5.325323677858241	1.0	0.21021138246347099	0.2009909580031555
GOTERM_BP_DIRECT	GO:0070555~response to interleukin-1	4	0.8658008658008658	0.05231106312712801	IRAK2, RIPK2, IL1B, RELA	434	38	19414	4.70870725200097	1.0	0.48077136455276087	0.4596834672296373
GOTERM_BP_DIRECT	GO:0043123~positive regulation of I-kappaB kinase/NF-kappaB signaling	7	1.5151515151515151	0.28626906058620294	IL1A, RIPK2, IL1B, PELI2, TICAM1, RELA, BRD4	434	199	19414	1.573512724914897	1.0	1.0	0.9564625850340136

Annotation Cluster 12	Enrichment Score: 1.5264236470354562
Category	Term	Count	%	PValue	Genes	List Total	Pop Hits	Pop Total	Fold Enrichment	Bonferroni	Benjamini	FDR
GOTERM_BP_DIRECT	GO:0032753~positive regulation of interleukin-4 production	4	0.8658008658008658	0.021673726632240684	CEBPB, RARA, NLRP3, IL1RAP	434	27	19414	6.627069465779143	1.0	0.28080365649964695	0.26848686911832953
GOTERM_BP_DIRECT	GO:0032754~positive regulation of interleukin-5 production	3	0.6493506493506493	0.02825455692362382	RARA, NLRP3, IL1RAP	434	12	19414	11.183179723502304	1.0	0.32333327592364847	0.30915102750673223
GOTERM_BP_DIRECT	GO:0032736~positive regulation of interleukin-13 production	3	0.6493506493506493	0.04302362170523053	RARA, NLRP3, IL1RAP	434	15	19414	8.946543778801844	1.0	0.4255743785606885	0.4069075663082816

Annotation Cluster 13	Enrichment Score: 1.3999761846581082
Category	Term	Count	%	PValue	Genes	List Total	Pop Hits	Pop Total	Fold Enrichment	Bonferroni	Benjamini	FDR
GOTERM_BP_DIRECT	GO:0045599~negative regulation of fat cell differentiation	6	1.2987012987012987	0.01078218923247813	IL6, BMP2, MSX2, TGFB1I1, WNT5A, FERMT2	434	60	19414	4.473271889400922	0.9999999999999858	0.17037088269360542	0.1628979674037465
GOTERM_BP_DIRECT	GO:0045165~cell fate commitment	5	1.0822510822510822	0.04030624431287143	KDM6B, BMP2, TGFB1I1, WNT5A, WNT9A	434	58	19414	3.856268870173208	1.0	0.4255743785606885	0.4069075663082816
GOTERM_BP_DIRECT	GO:0016055~Wnt signaling pathway	8	1.7316017316017316	0.14520854152553747	DRAXIN, BMP2, TGFB1I1, WNT5A, KREMEN1, WNT9A, FERMT2, DACT1	434	195	19414	1.835188467446532	1.0	0.827780619441731	0.7914719829548273

Annotation Cluster 14	Enrichment Score: 1.345688383599621
Category	Term	Count	%	PValue	Genes	List Total	Pop Hits	Pop Total	Fold Enrichment	Bonferroni	Benjamini	FDR
GOTERM_BP_DIRECT	GO:0033092~positive regulation of immature T cell proliferation in thymus	3	0.6493506493506493	0.007014904502036698	IL1A, RIPK2, IL1B	434	6	19414	22.36635944700461	0.9999999989800743	0.1265695346042327	0.12101786171611778
GOTERM_BP_DIRECT	GO:0032743~positive regulation of interleukin-2 production	4	0.8658008658008658	0.04572341643691688	IL1A, RIPK2, IL1B, PDE4B	434	36	19414	4.970302099334357	1.0	0.4351863033688432	0.4160978867980915
GOTERM_BP_DIRECT	GO:0043123~positive regulation of I-kappaB kinase/NF-kappaB signaling	7	1.5151515151515151	0.28626906058620294	IL1A, RIPK2, IL1B, PELI2, TICAM1, RELA, BRD4	434	199	19414	1.573512724914897	1.0	1.0	0.9564625850340136
