# Supplementary material for: Neutrophil-mediated hypoxia drives pathogenic CD8+ T cell responses in cutaneous leishmaniasis
Source: J Clin Invest. 2024 Jun 4;134(14):e177992. doi: 10.1172/JCI177992 (PMC11245163; doi:10.1172/JCI177992)
Supplement: Supporting data values [file jci-134-177992-s149.xlsx]

## Sheet: Figure 1
	Figure 1A			Figure 1B
	dLN	Lesion		Vehicle dLN	FTY720 dLN	Vehicle Lesion	FTY720 Lesion
	0.41	46		1.03	0.31	61.1	48
	0.5	42.8		0.96	0.72	51.9	22.8
	0.94	46.8		1.73	1.44	31.3	18.7
	0.21	48		1.78	0.71	51.5	28.1
	0.52	40.5		2.89	0.73	41.6	20.7
	0.76	45.5
	0.61	50.7
	0.66	10.7
	0.74	43.6
		55.5
	Figure 1C
	dLN	Lesion
	2.86	27.6
	3.7	20.9
	1.33	18.9
	11.1	7.46
	0	25
	0	0
	0	14.3
	0	25
	2.44	30
	0	13.3

## Sheet: Figure 2
	Figure 2C
	dLN	Lesion
	17	0.9
	21	0.2
	4.5	0.7
	16.5	3.5
	29	1
	16	14
	Figure 2D			Figure 2E
	Vehicle	DMOG		Normoxia	DMOG
	1.237	3.767		0.93127	1.84032
	1.447	4.309		1.06954	3.25879
	1.419	5.907		0.7354	2.76238
	1.639	5.444		1.26379	3.2118
		5.095
	Figure 2F			Figure 2G
	Normoxia	Hypoxia		Normoxia	Hypoxia
	4.147	19.664		1.11719	1.55974
	4.387	9.087		0.527142	1.09985
	3.537	12.853		0.67844	1.41932
	4.685	10.666		1.33482	1.58274
	3.868	12.509		1.34241	1.90833
	4.309

## Sheet: Figure 3
	Figure 3A			Figure 3B
	dLN	Lesion		GzmBneg	GzmBpos
	2.31	41.4		2.08	32.9
	2.15	42.2		4.24	27.6
	2.23	29.8		3.06	14.2
	1.13	49.2		3.48	19.9
	1.21	49.8		6.1	31.9
		40.2
		23.2
		27.4
		34.3
		29.5
		25.5
		27.2
				Figure 3D
				ODDcreBlimp-1flox/flox	ODDcreBlimp-1flox/flox+Tamoxifen
				56.7	38.1
				57.4	26.4
				65.2	18.4
				56.5	41.5
				45.9	61.9
					38.6
					55

## Sheet: Figure 4
			Figure 4A																Figure 4B				Figure 4C
			Weeks	No cells			WT CD8 T cells					Blimp-1-/- CD8 T cells							No cells	WT CD8 T cells	Blimp-1-/- CD8 T cells		WT CD8 T cells	Blimp-1-/- CD8 T cells
				Mouse #															275000	2750000	25250000		28.4	32.4
				1	2	3	1	2	3	4	5	1	2	3	4	5			2750000	5000000	500000		34.1	37.9
			1	0.3	0.2	0.3	0.3	0.3	0.3	0.3	0.3	0.2	0.2	0.3	0.2	0.3			2525000	2750000	500000		28	38.2
			2	0.4	0.3	0.3	0.2	0.3	0.3	0.3	0.2	0.3	0.2	0.2	0.3	0.2				500000	2750000			33.9
			3	0.6	0.5	0.3	0.4	0.5	0.4	0.4	0.4	0.3	0.3	0.3	0.3	0.4				5000000	2750000			32.3
			4	0.3	0.2	0.3	0.3	0.3	0.5	0.8	0.4	0.2	0.3	0.2	0.3	0.5
			6	0.3	0.3	0.4	0.8	1.1	1	1.5	0.9	0.2	0.5	0.3	0.5	1.3
			7	0.2	0.2	0.4	1.7	2.2	1.8	1.1	1.1	1.5	0.6	0.4	0.5	0.3
																				Figure 3D
																				WT CD8 T cells	Blimp-1-/- CD8 T cells
																				43.8	26
																				43.4	20.9
																				40.5	29.6
																					14.3
																					14.6

## Sheet: Figure 5
	Figure 5A					Figure 5B
	% Neutrophils						Neutrophils			CD11bposLy6Gneg
	Timepoint	Mouse #				Timepoint	Mouse #
		1	2	3			1	2	3	1	2	3
	2h	18.6	13.7	13.5		2h	2.232	1.398	1.381	4.226	2.974	2.788
	5h	28.9	26.5	12.7		5h	1.153	1.208	1.072	2.78	2.733	2.467
	2wk	4.88	18.4	9.87		2wk	1.72	1.792	1.464	5.561	3.359	3.434
	9wk	1.13	3.29	2.82		9wk	0.79	0.571	0.947	1.579	1.815	2.893
	Figure 5D					Figure 5F				Figure 5G
	Area	Neutrophils	Pimonidazole			Isotype	aLy6G			Isotype	aLy6G
	1	18.971	20.256			17.2	0.77			1.7179	1.1003
	2	17.041	22.346			26.2	0.43			1.228	0.9937
	3	16.721	25.613			21.6	0.49			1.4184	1.4759
	4	14.894	24.461			31	0.95			1.3073	0.8791
	5	14.978	29.606			26.7	1			1.292	1.1592
	6	13.069	35.375
	7	18.842	41.71
	8	19.356	32.079
	9	25.058	28.766
	10	29.119	27.078
	11	32.367	27.38
	12	30.541	21.443
	13	37.435	21.902
	14	36.182	18.009
	15	37.908	16.388
	16	34.912	17.23
	17	35.084	19.483
	18	33.22	23.924
	19	24.471	27.53
	20	17.667	29.702
	21	15.045	39.349
	22	10.69	31.89
	23	9.198	27.5
	24	13.183	21.902
	25	14.32	19.061
	26	17.492	16.668
	27	12.439	12.808
	Figure 5H - left			Figure 5H - right			Figure 5I - left												Figure 5I - right
	Isotype	aLy6G		Isotype	aLy6G		Weeks	Isotype control					anti-Ly6G						Isotype	aLy6G
	61.1	59.8		2.82	2.188			Mouse #											27500000	5000000
	74.3	46.9		3.728	1.596			1	2	3	4	5	1	2	3	4	5		5000000	50000000
	74.3	56.3		3.713	2.072		1	0.2	0.6	0.4	0.5	0.4	0.7	0.4	0.4	0.5	0.5		27500000	2750000
	60.1	59.4		2.345	2.238		2	1.3	1.6	1.5	1.2	1.2	1.1	1.7	1.2	1.3	1.3		5000000	27500000
	69.8	64		3.087	2.547														5000000	27500000
	Figure 5J - left																			Figure 5J - right			Figure 5K - left			Figure 5K - right
	Weeks	WT										Cybb-/-								WT	Cybb-/-		WT	Cybb-/-		WT	Cybb-/-
		Mouse #																		275000	50000		44.9	37.2		1.605	1.417
		1	2	3	4	5	6	7	8	9	10	1	2	3	4	5	6	7		27500	275000		48.5	52.2		1.974	2.153
	1	0.5	0.5	0.5	0.5	0.5	0.5	0.5	0.5	0.4	0.4	0.7	0.6	0.7	0.3	0.5	0.6	0.5		275000	275000		66.1	54.6		2.927	2.097
	2	0.9	0.8	1.1	0.7	1	0.9	0.7	1.2	0.9	1.2	1.2	1.2	1	0.9	1.2	1.2	0.9		5000000	5000000		58.1	39.6		2.299	1.396
																				500000	500000		62.1	45.4		2.679	1.587
																				500000			60			2.441
																				500000			59.4			2.385

## Sheet: Figure 6
		Figure 6B			Figure 6C			Figure 6F
		Healthy Subjects	CL Patients		Healthy Subjects	CL Patients		Healthy Subjects	CL Patients
		0.938022	0.889872		1.23316	1.70153		33.1941	39.2615
		0.951294	0.859495		1.28214	1.53069		24.3861	47.533
		0.924415	0.885863		1.38789	1.47211		24.4099	61.6601
		0.849635	0.841442		1.50286	1.61642		30.0845	45.1543
		0.865535	0.885531		1.24085	1.64529		52.2503	58.3902
		0.968175	0.88864		1.29705	1.59479		24.6779	38.9262
		0.904322	0.904702			1.3531		27.1709	52.7606
		0.883552	0.85392			1.82916		56.2834	27.0977
		0.846513	0.913197			1.73896		29.4632	40.0395
		0.864624	0.84152			1.44337		32.3934	31.212
		0.838096	0.895632			1.65718		22.7299	37.4587
		0.945402	0.900005			1.30434		28.5401	29.3638
		0.917264	0.876319			1.46719		36.5892
		0.891007	0.917804			1.35943		24.3704
			0.876911			1.73274		50.0692
			0.842			1.66838		38.5429
			0.89914			1.81829		24.8735
			0.90297			1.64116		22.5685
			0.888727			1.82662		23.4281
			0.901061			1.69172		43.2191
			0.880611			1.67114		24.1366
			0.816056			1.64415		26.5972
			0.88699			1.32576
			0.855775			1.71812
			0.965053			1.68585
			0.864079			1.47712
			0.921243			1.55838
			0.834291			1.72176
			0.887955			1.7254
			0.893374			1.62443
			0.921629			1.51416
			0.963053			1.62588
			0.842928			1.6647
			0.84233			1.56336
			0.855047			1.50764
			0.905088			1.2638
			0.849655			1.49925
			0.929825			1.6174
			0.846992			1.56091
			0.896685			1.44569
			0.963466			1.75286
			0.897803			1.64052
			0.906834			1.47287
			0.932998			1.64801
			0.914024			1.61139
			0.836866			1.60696
			0.916553			1.45714
			0.940501			1.19337
			0.973346			1.44904
			0.90242			1.1631
						1.60834

## Sheet: Supplemental Figure 1
	Supplemental Figure 1A			Supplemental Figure 1B
	dLN	Lesion		dLN	Lesion
	53.7	25.9		14.2	3.18
	61.8	22.9		13.4	2.62
	56.6	27.2		12.5	3.18
	64	22.8		15.2	5.96
	65.1	24.5		15.7	4.71
	57.1	24
	53.9	14

## Sheet: Supplemental Figure 2
	NO GRAPHS IN THIS FIGURE

## Sheet: Supplemental Figure 3
	Supplemental Figure 3B
	Normoxia CD44 low	Hypoxia CD44 low	Normoxia CD44 high	Hypoxia CD44 high
	0.391	2.839	4.147	19.664
	0.324	1.333	4.387	9.087
	0.325	2.029	3.537	12.853
	0.52	2.009	4.685	10.666
	0.444	2.295	3.868	12.509
	0.458		4.309
	Supplemental Figure 3C
	Uninfected skin WT	Uninfected skin VHLcKO	Lesion skin WT	Lesion skin VHLcKO
	3.03	0	50.8	30
	5	0	58	47.2
	4.35	5	51.7	45.5
	20	27.3	36.1	46.4
	6.9	0	27.6	48.9
		0	30.7	61.3
		11.1		59.5
				57
				54.9
	Supplemental Figure 3D					Supplemental Figure 3E
	Normoxia CD44 low	Hypoxia CD44 low	Normoxia CD44 high	Hypoxia CD44 high		CD8 dLN	CD8 Lesion	CD4 dLN	CD4 Lesion
	0.458	2.839	1.024	5.445		1.68	78	1.54	23.3
	0.444	1.333	0.831	2.383		5.85	70	4.64	23.5
	0.52	2.029	1.007	3.666		1.94	41.7	2.76	27.8
	0.325	2.009	0.647	3.8		0.81	35	1.69	27.4
	0.324	2.295	0.674	4.179		3.41	42	4.13	14.4
	0.391		0.803			2.32	52.6	3.14	33.1
						3.38	54.3	4.88	37.2

## Sheet: Supplemental Figure 4
	Supplemental Figure 4A			Supplemental Figure 4B			Supplemental Figure 4C			Supplemental Figure 4D
	dLN	Lesion		GzmBneg	GzmBpos		dLN	Lesion		dLN	Lesion
	4.49	28.8		6.25	37.9		11.6	15.4		15.2	11.6
	4.46	14.3		7.06	40.2		6.07	14.3		8.28	13
	4.13	17.9		7.26	41.7		9.26	23.8		10.1	18.9
	3.91	14.2		7.39	29.3		10.7	19.1		11.6	22.9
	3.83	17.1		8.6	42.4		8.4	18.9		13.9	22.7
	5.28	16.6		10.3	45		8.05	18.1		10.1	24.7
	3.29	16.8		7.63	40.6		8.84	14.9		12.4	17.9
	Supplemental Figure 4E			Supplemental Figure 4F
	IL10neg	IL10pos		IL10neg	IL10pos
	12.9	35.8		3.5	54.5
	11.3	23		0.93	47.2
	12.1	28		1.64	38.4
	10.1	25.1		2.57	50.5
	13.8	26		1.34	60.7
	12.5	28.4		1.63	64.5
	10.8	27.2		2.57	73.6

[truncated: 2 more sheets: Supplemental Figure 5, Supplemental Figure 6]
